# Supplementary material for: RNA-Seq analysis and transcriptome assembly for blackberry (Rubus sp. Var. Lochness) fruit
Source: BMC Genomics. 2015 Jan 22;16(1):5. doi: 10.1186/s12864-014-1198-1 (PMC4311454; doi:10.1186/s12864-014-1198-1)
Supplement: Additional file 1: Table S1. — Summary of all sequences assembled and annotated by NR (A) by NT, Swiss-Prot and COG (B) and by KEGG and GO (C). Parameters recorded: Gene length, Raw fragment expression and FPKM (Fragments per kb per Million fragments) for (RF1 (Ripe fruit sample 1) and RF2 (Ripe fruit sample 2). And the score, e-value, and ID for each database respectively: NR (Table S1.A) by NT, Swiss-Prot and COG (Table S1.B) and by KEGG and GO (Table S1.C). [file 12864_2014_1198_MOESM1_ESM.xlsx]

## Sheet: annota Cdeleted si no esta
geneID	gene Length	RF1 raw fragments	RF1 FPKM	RF2 raw fragments	RF2 FPKM	Nr-ID	Nr-Score	Nr-Evalue	Nr-annotation	Nt-ID	Nt-Score	Nt-Evalue	Nt-annotation	Swissprot-ID	Swissprot-Score	Swissprot-Evalue	Swissprot-annotation	COG-Protein-or-Domain	COG-Score	COG-Evalue	COG-ID	COG-Function-Description	KO_id	KEGG-Evalue	KEGG-Score	KEGG-Gene	ko_definition	GO-BiologicalProcess	GO-MolecularFunction	Go-CellularComponent
CL1.Contig1_All	527	234	29.4025	265	31.9637	gi|470137241|ref|XP_004304378.1|	163.3	1e-39	PREDICTED: protein CWC15 homolog A-like [Fragaria vesca subsp. vesca]	gi|470137240|ref|XM_004304330.1|	394	1e-107	PREDICTED: Fragaria vesca subsp. vesca protein CWC15 homolog A-like (LOC101294868), mRNA	--	--	--	--	--	--	--	--	--	K12863	3e-35	145	mtr:MTR_4g100970	protein CWC15	GO:0000398//mRNA splicing, via spliceosome	-	GO:0005681//spliceosomal complex
CL1.Contig2_All	568	221	25.7645	230	25.7396	gi|470137241|ref|XP_004304378.1|	163.3	2e-39	PREDICTED: protein CWC15 homolog A-like [Fragaria vesca subsp. vesca]	gi|470137240|ref|XM_004304330.1|	398	1e-108	PREDICTED: Fragaria vesca subsp. vesca protein CWC15 homolog A-like (LOC101294868), mRNA	--	--	--	--	--	--	--	--	--	K12863	3e-35	145	mtr:MTR_4g100970	protein CWC15	GO:0000398//mRNA splicing, via spliceosome	-	GO:0005681//spliceosomal complex
CL10.Contig1_All	2023	58	1.8985	64	2.011	gi|470143919|ref|XP_004307614.1|	641.7	0	PREDICTED: uncharacterized protein LOC101294017 [Fragaria vesca subsp. vesca]	gi|470143918|ref|XM_004307566.1|	1239	0	PREDICTED: Fragaria vesca subsp. vesca uncharacterized LOC101294017 (LOC101294017), mRNA	--	--	--	--	--	--	--	--	--	--	--	--	--	--	-	-	-
CL10.Contig2_All	2388	48	1.331	52	1.3842	gi|470143919|ref|XP_004307614.1|	641.7	0	PREDICTED: uncharacterized protein LOC101294017 [Fragaria vesca subsp. vesca]	gi|470143918|ref|XM_004307566.1|	1239	0	PREDICTED: Fragaria vesca subsp. vesca uncharacterized LOC101294017 (LOC101294017), mRNA	--	--	--	--	--	--	--	--	--	--	--	--	--	--	-	-	-
CL10.Contig3_All	1257	11	0.5795	13	0.6574	gi|470143919|ref|XP_004307614.1|	641.7	0	PREDICTED: uncharacterized protein LOC101294017 [Fragaria vesca subsp. vesca]	gi|470143918|ref|XM_004307566.1|	1239	0	PREDICTED: Fragaria vesca subsp. vesca uncharacterized LOC101294017 (LOC101294017), mRNA	--	--	--	--	--	--	--	--	--	--	--	--	--	--	-	-	-
CL10.Contig4_All	1306	14	0.7098	16	0.7788	gi|470143919|ref|XP_004307614.1|	641.7	0	PREDICTED: uncharacterized protein LOC101294017 [Fragaria vesca subsp. vesca]	gi|470143918|ref|XM_004307566.1|	1239	0	PREDICTED: Fragaria vesca subsp. vesca uncharacterized LOC101294017 (LOC101294017), mRNA	--	--	--	--	--	--	--	--	--	--	--	--	--	--	-	-	-
CL100.Contig1_All	5236	662	8.3721	550	6.6771	gi|470122848|ref|XP_004297450.1|	3017.6	0	PREDICTED: mediator of RNA polymerase II transcription subunit 23-like [Fragaria vesca subsp. vesca]	gi|470122847|ref|XM_004297402.1|	6579	0	PREDICTED: Fragaria vesca subsp. vesca mediator of RNA polymerase II transcription subunit 23-like (LOC101298992), mRNA	sp|F4I4P3|MED23_ARATH	2397	0	Mediator of RNA polymerase II transcription subunit 23 OS=Arabidopsis thaliana GN=MED23 PE=1 SV=1	--	--	--	--	--	K15166	0	2753	rcu:RCOM_1143360	mediator of RNA polymerase II transcription subunit 23	GO:0045492//xylan biosynthetic process;GO:0010413//glucuronoxylan metabolic process;GO:0006487//protein N-linked glycosylation	-	GO:0005634//nucleus
CL100.Contig2_All	4165	13	0.2067	11	0.1679	gi|470122848|ref|XP_004297450.1|	83.2	4e-14	PREDICTED: mediator of RNA polymerase II transcription subunit 23-like [Fragaria vesca subsp. vesca]	gi|470122847|ref|XM_004297402.1|	5118	0	PREDICTED: Fragaria vesca subsp. vesca mediator of RNA polymerase II transcription subunit 23-like (LOC101298992), mRNA	sp|F4I4P3|MED23_ARATH	1884	0	Mediator of RNA polymerase II transcription subunit 23 OS=Arabidopsis thaliana GN=MED23 PE=1 SV=1	--	--	--	--	--	K15166	0	2095	rcu:RCOM_1143360	mediator of RNA polymerase II transcription subunit 23	GO:0045492//xylan biosynthetic process;GO:0010413//glucuronoxylan metabolic process;GO:0006487//protein N-linked glycosylation	-	GO:0005634//nucleus
CL1000.Contig1_All	2172	351	10.701	256	7.4921	gi|470115628|ref|XP_004293997.1|	1102.8	0	PREDICTED: cationic amino acid transporter 1-like isoform 1 [Fragaria vesca subsp. vesca]	gi|470115629|ref|XM_004293950.1|	2020	0	PREDICTED: Fragaria vesca subsp. vesca cationic amino acid transporter 1-like, transcript variant 2 (LOC101312129), mRNA	sp|Q84MA5|CAAT1_ARATH	864	0	Cationic amino acid transporter 1 OS=Arabidopsis thaliana GN=CAT1 PE=1 SV=1	lin2613	256	1e-67	COG0531	Amino acid transporters	K03294	0	778	sbi:SORBI_08g021380	basic amino acid/polyamine antiporter, APA family	GO:0010363//regulation of plant-type hypersensitive response;GO:0015819//lysine transport;GO:0015696//ammonium transport;GO:0051938//L-glutamate import;GO:0003333//amino acid transmembrane transport;GO:0006862//nucleotide transport;GO:0006612//protein targeting to membrane;GO:0006944//cellular membrane fusion;GO:0043069//negative regulation of programmed cell death;GO:0015824//proline transport;G…	GO:0015189//L-lysine transmembrane transporter activity;GO:0015326//cationic amino acid transmembrane transporter activity;GO:0015181//arginine transmembrane transporter activity;GO:0005313//L-glutamate transmembrane transporter activity	GO:0016021//integral to membrane;GO:0005737//cytoplasm;GO:0005886//plasma membrane
CL1000.Contig2_All	2105	208	6.5432	165	4.9826	gi|470115628|ref|XP_004293997.1|	1085.9	0	PREDICTED: cationic amino acid transporter 1-like isoform 1 [Fragaria vesca subsp. vesca]	gi|470115629|ref|XM_004293950.1|	2004	0	PREDICTED: Fragaria vesca subsp. vesca cationic amino acid transporter 1-like, transcript variant 2 (LOC101312129), mRNA	sp|Q84MA5|CAAT1_ARATH	865	0	Cationic amino acid transporter 1 OS=Arabidopsis thaliana GN=CAT1 PE=1 SV=1	lin2613	256	1e-67	COG0531	Amino acid transporters	K03294	0	776	sbi:SORBI_08g021380	basic amino acid/polyamine antiporter, APA family	GO:0010363//regulation of plant-type hypersensitive response;GO:0015819//lysine transport;GO:0015696//ammonium transport;GO:0051938//L-glutamate import;GO:0003333//amino acid transmembrane transport;GO:0006862//nucleotide transport;GO:0006612//protein targeting to membrane;GO:0006944//cellular membrane fusion;GO:0043069//negative regulation of programmed cell death;GO:0015824//proline transport;G…	GO:0015189//L-lysine transmembrane transporter activity;GO:0015326//cationic amino acid transmembrane transporter activity;GO:0015181//arginine transmembrane transporter activity;GO:0005313//L-glutamate transmembrane transporter activity	GO:0016021//integral to membrane;GO:0005737//cytoplasm;GO:0005886//plasma membrane
CL1001.Contig1_All	821	8	0.6452	7	0.542	gi|470115560|ref|XP_004293966.1|	160.6	2e-38	PREDICTED: uncharacterized protein LOC101301561 isoform 1 [Fragaria vesca subsp. vesca]	gi|470115559|ref|XM_004293918.1|	305	4e-80	PREDICTED: Fragaria vesca subsp. vesca uncharacterized LOC101301561, transcript variant 1 (LOC101301561), mRNA	--	--	--	--	--	--	--	--	--	--	--	--	--	--	-	-	-
CL1001.Contig2_All	1986	223	7.4354	232	7.4256	gi|470115560|ref|XP_004293966.1|	510.8	3e-143	PREDICTED: uncharacterized protein LOC101301561 isoform 1 [Fragaria vesca subsp. vesca]	gi|470115559|ref|XM_004293918.1|	694	0	PREDICTED: Fragaria vesca subsp. vesca uncharacterized LOC101301561, transcript variant 1 (LOC101301561), mRNA	--	--	--	--	--	--	--	--	--	--	--	--	--	--	-	-	-
CL1002.Contig2_All	321	7	1.444	9	1.7822	gi|470132740|ref|XP_004302234.1|	66.6	1e-10	PREDICTED: F-box/FBD/LRR-repeat protein At1g16930-like [Fragaria vesca subsp. vesca]	--	--	--	--	--	--	--	--	--	--	--	--	--	--	--	--	--	--	-	-	-
CL1002.Contig3_All	725	24	2.1921	27	2.3673	gi|470119773|ref|XP_004295985.1|	140.6	2e-32	PREDICTED: F-box/FBD/LRR-repeat protein At5g22660-like [Fragaria vesca subsp. vesca]	gi|399920186|gb|JQ791545.1|	87.7	1e-14	Rosa rugosa Rdr1 homologous region genomic sequence	sp|Q9SV82|FBD40_ARATH	70.5	9e-13	FBD-associated F-box protein At4g10400 OS=Arabidopsis thaliana GN=At4g10400 PE=2 SV=2	--	--	--	--	--	--	--	--	--	--	-	-	-
CL1002.Contig4_All	872	33	2.506	32	2.3327	gi|462410357|gb|EMJ15691.1|	183.3	4e-45	hypothetical protein PRUPE_ppa020362mg [Prunus persica]	gi|470119772|ref|XM_004295937.1|	67.9	2e-08	PREDICTED: Fragaria vesca subsp. vesca F-box/FBD/LRR-repeat protein At5g22660-like (LOC101314360), mRNA	sp|Q9FNI8|FBD32_ARATH	73.9	1e-13	FBD-associated F-box protein At5g22730 OS=Arabidopsis thaliana GN=At5g22730 PE=2 SV=2	--	--	--	--	--	--	--	--	--	--	-	-	-
CL1002.Contig5_All	1140	41	2.3815	57	3.1783	gi|470119773|ref|XP_004295985.1|	207.2	4e-52	PREDICTED: F-box/FBD/LRR-repeat protein At5g22660-like [Fragaria vesca subsp. vesca]	gi|399920186|gb|JQ791545.1|	87.7	2e-14	Rosa rugosa Rdr1 homologous region genomic sequence	sp|Q9ZV93|FDL10_ARATH	92.4	4e-19	F-box/FBD/LRR-repeat protein At1g78750 OS=Arabidopsis thaliana GN=At1g78750 PE=2 SV=1	--	--	--	--	--	--	--	--	--	--	-	-	-
CL1002.Contig6_All	378	16	2.8029	3	0.5045	gi|462408492|gb|EMJ13826.1|	117.9	5e-26	hypothetical protein PRUPE_ppa016126mg [Prunus persica]	gi|399920186|gb|JQ791545.1|	60	2e-06	Rosa rugosa Rdr1 homologous region genomic sequence	sp|Q9FNI8|FBD32_ARATH	58.9	8e-10	FBD-associated F-box protein At5g22730 OS=Arabidopsis thaliana GN=At5g22730 PE=2 SV=2	--	--	--	--	--	--	--	--	--	--	-	-	-
CL1003.Contig1_All	1857	44	1.569	50	1.7115	gi|470103251|ref|XP_004288056.1|	673.3	0	PREDICTED: uncharacterized protein LOC101300563 [Fragaria vesca subsp. vesca]	gi|470103250|ref|XM_004288008.1|	1059	0	PREDICTED: Fragaria vesca subsp. vesca uncharacterized LOC101300563 (LOC101300563), mRNA	sp|Q338N2|C3H62_ORYSJ	196	4e-50	Zinc finger CCCH domain-containing protein 62 OS=Oryza sativa subsp. japonica GN=Os10g0391300 PE=2 SV=2	YKR072c	57.4	8e-08	COG0452	Phosphopantothenoylcysteine synthetase/decarboxylase	K14792	1e-06	53.5	ota:Ot10g00010	rRNA biogenesis protein RRP5	-	GO:0003677//DNA binding	GO:0005634//nucleus
CL1003.Contig2_All	1543	37	1.5879	58	2.3894	gi|470103251|ref|XP_004288056.1|	670.2	0	PREDICTED: uncharacterized protein LOC101300563 [Fragaria vesca subsp. vesca]	gi|470103250|ref|XM_004288008.1|	1051	0	PREDICTED: Fragaria vesca subsp. vesca uncharacterized LOC101300563 (LOC101300563), mRNA	sp|Q338N2|C3H62_ORYSJ	196	3e-50	Zinc finger CCCH domain-containing protein 62 OS=Oryza sativa subsp. japonica GN=Os10g0391300 PE=2 SV=2	YKR072c	57.4	7e-08	COG0452	Phosphopantothenoylcysteine synthetase/decarboxylase	K14792	9e-07	53.5	ota:Ot10g00010	rRNA biogenesis protein RRP5	-	GO:0003677//DNA binding	GO:0005634//nucleus
CL1003.Contig3_All	1550	60	2.5633	75	3.0758	gi|470103251|ref|XP_004288056.1|	654.4	0	PREDICTED: uncharacterized protein LOC101300563 [Fragaria vesca subsp. vesca]	gi|470103250|ref|XM_004288008.1|	1082	0	PREDICTED: Fragaria vesca subsp. vesca uncharacterized LOC101300563 (LOC101300563), mRNA	sp|Q338N2|C3H62_ORYSJ	195	7e-50	Zinc finger CCCH domain-containing protein 62 OS=Oryza sativa subsp. japonica GN=Os10g0391300 PE=2 SV=2	YKR072c	55.1	3e-07	COG0452	Phosphopantothenoylcysteine synthetase/decarboxylase	K01411	7e-07	53.9	gmx:100797049	nardilysin [EC:3.4.24.61]	-	GO:0003677//DNA binding	GO:0005634//nucleus
CL1003.Contig4_All	1458	17	0.7721	25	1.0899	gi|470103251|ref|XP_004288056.1|	670.2	0	PREDICTED: uncharacterized protein LOC101300563 [Fragaria vesca subsp. vesca]	gi|470103250|ref|XM_004288008.1|	1003	0	PREDICTED: Fragaria vesca subsp. vesca uncharacterized LOC101300563 (LOC101300563), mRNA	sp|Q338N2|C3H62_ORYSJ	196	3e-50	Zinc finger CCCH domain-containing protein 62 OS=Oryza sativa subsp. japonica GN=Os10g0391300 PE=2 SV=2	YKR072c	57.4	6e-08	COG0452	Phosphopantothenoylcysteine synthetase/decarboxylase	K11323	8e-07	53.5	vcn:VOLCADRAFT_121342	histone arginine demethylase JMJD6 [EC:1.14.11.-]	-	GO:0003677//DNA binding	GO:0005634//nucleus
CL1004.Contig1_All	912	2	0.1452	6	0.4182	gi|470133029|ref|XP_004302377.1|	300.4	2e-80	PREDICTED: type I inositol 1,4,5-trisphosphate 5-phosphatase CVP2-like [Fragaria vesca subsp. vesca]	gi|470133028|ref|XM_004302329.1|	809	0	PREDICTED: Fragaria vesca subsp. vesca type I inositol 1,4,5-trisphosphate 5-phosphatase CVP2-like (LOC101305187), mRNA	sp|Q9LR47|IP5P3_ARATH	85.1	5e-17	Type I inositol 1,4,5-trisphosphate 5-phosphatase CVP2 OS=Arabidopsis thaliana GN=CVP2 PE=1 SV=2	--	--	--	--	--	K01099	8e-06	49.3	ota:Ot04g02290	phosphatidylinositol-bisphosphatase [EC:3.1.3.36]	GO:0046854//phosphatidylinositol phosphorylation	GO:0052659//inositol-1,3,4,5-tetrakisphosphate 5-phosphatase activity;GO:0052658//inositol-1,4,5-trisphosphate 5-phosphatase activity;GO:0004445//inositol-polyphosphate 5-phosphatase activity	-
CL1004.Contig2_All	1474	2	0.0898	8	0.345	gi|470133031|ref|XP_004302378.1|	367.5	3e-100	PREDICTED: uncharacterized protein LOC101305484 [Fragaria vesca subsp. vesca]	gi|470133030|ref|XM_004302330.1|	872	0	PREDICTED: Fragaria vesca subsp. vesca uncharacterized LOC101305484 (LOC101305484), mRNA	sp|Q9LR47|IP5P3_ARATH	85.1	9e-17	Type I inositol 1,4,5-trisphosphate 5-phosphatase CVP2 OS=Arabidopsis thaliana GN=CVP2 PE=1 SV=2	TM1636	72.4	2e-12	COG0419	ATPase involved in DNA repair	K06674	2e-06	52	osa:4325020	structural maintenance of chromosome 2	GO:0046854//phosphatidylinositol phosphorylation	GO:0004445//inositol-polyphosphate 5-phosphatase activity;GO:0052659//inositol-1,3,4,5-tetrakisphosphate 5-phosphatase activity;GO:0052658//inositol-1,4,5-trisphosphate 5-phosphatase activity	GO:0005737//cytoplasm
CL1004.Contig3_All	1472	32	1.4395	30	1.2955	gi|470133031|ref|XP_004302378.1|	367.5	3e-100	PREDICTED: uncharacterized protein LOC101305484 [Fragaria vesca subsp. vesca]	gi|470133030|ref|XM_004302330.1|	872	0	PREDICTED: Fragaria vesca subsp. vesca uncharacterized LOC101305484 (LOC101305484), mRNA	sp|Q9LR47|IP5P3_ARATH	67	3e-11	Type I inositol 1,4,5-trisphosphate 5-phosphatase CVP2 OS=Arabidopsis thaliana GN=CVP2 PE=1 SV=2	TM1636	72.4	2e-12	COG0419	ATPase involved in DNA repair	K06674	2e-06	52	osa:4325020	structural maintenance of chromosome 2	-	GO:0052745//inositol phosphate phosphatase activity	GO:0005737//cytoplasm
CL1004.Contig4_All	967	2	0.137	8	0.5259	gi|470133031|ref|XP_004302378.1|	367.5	1e-100	PREDICTED: uncharacterized protein LOC101305484 [Fragaria vesca subsp. vesca]	gi|470133030|ref|XM_004302330.1|	864	0	PREDICTED: Fragaria vesca subsp. vesca uncharacterized LOC101305484 (LOC101305484), mRNA	sp|Q9SZB6|WEL1_ARATH	50.1	2e-06	Protein WEAK CHLOROPLAST MOVEMENT UNDER BLUE LIGHT-like 1 OS=Arabidopsis thaliana GN=WEL1 PE=2 SV=1	TM1636	72.4	1e-12	COG0419	ATPase involved in DNA repair	K06674	1e-06	52	osa:4325020	structural maintenance of chromosome 2	-	-	GO:0005737//cytoplasm
CL1005.Contig1_All	1304	50	2.539	90	4.3872	gi|462395732|gb|EMJ01531.1|	407.9	1e-112	hypothetical protein PRUPE_ppa010395mg [Prunus persica]	gi|470126256|ref|XM_004299058.1|	779	0	PREDICTED: Fragaria vesca subsp. vesca nogo-B receptor-like (LOC101301779), mRNA	--	--	--	--	YDL193w_2	57.8	4e-08	COG0020	Undecaprenyl pyrophosphate synthase	K11778	2e-94	344	pop:POPTR_712930	ditrans,polycis-polyprenyl diphosphate synthase [EC:2.5.1.87]	GO:0009645//response to low light intensity stimulus;GO:0009414//response to water deprivation;GO:0019408//dolichol biosynthetic process;GO:0030968//endoplasmic reticulum unfolded protein response;GO:0006487//protein N-linked glycosylation	GO:0045547//dehydrodolichyl diphosphate synthase activity	-
CL1005.Contig2_All	1289	46	2.3631	63	3.1068	gi|462395732|gb|EMJ01531.1|	406	7e-112	hypothetical protein PRUPE_ppa010395mg [Prunus persica]	gi|470126256|ref|XM_004299058.1|	779	0	PREDICTED: Fragaria vesca subsp. vesca nogo-B receptor-like (LOC101301779), mRNA	--	--	--	--	YDL193w_2	56.2	1e-07	COG0020	Undecaprenyl pyrophosphate synthase	K11778	6e-94	342	pop:POPTR_712930	ditrans,polycis-polyprenyl diphosphate synthase [EC:2.5.1.87]	GO:0009645//response to low light intensity stimulus;GO:0009414//response to water deprivation;GO:0019408//dolichol biosynthetic process;GO:0030968//endoplasmic reticulum unfolded protein response;GO:0006487//protein N-linked glycosylation	GO:0045547//dehydrodolichyl diphosphate synthase activity	-
CL1006.Contig1_All	2390	30	0.8312	41	1.0905	gi|470133310|ref|XP_004302510.1|	537	5e-151	PREDICTED: uncharacterized protein LOC101297456 [Fragaria vesca subsp. vesca]	gi|470133309|ref|XM_004302462.1|	1219	0	PREDICTED: Fragaria vesca subsp. vesca uncharacterized LOC101297456 (LOC101297456), mRNA	--	--	--	--	--	--	--	--	--	--	--	--	--	--	GO:0030243//cellulose metabolic process;GO:0016049//cell growth;GO:0009832//plant-type cell wall biogenesis	-	GO:0005886//plasma membrane;GO:0005739//mitochondrion
CL1006.Contig2_All	2423	17	0.4646	10	0.2623	gi|470133310|ref|XP_004302510.1|	535	2e-150	PREDICTED: uncharacterized protein LOC101297456 [Fragaria vesca subsp. vesca]	gi|470133309|ref|XM_004302462.1|	1179	0	PREDICTED: Fragaria vesca subsp. vesca uncharacterized LOC101297456 (LOC101297456), mRNA	--	--	--	--	--	--	--	--	--	--	--	--	--	--	GO:0030243//cellulose metabolic process;GO:0016049//cell growth;GO:0009832//plant-type cell wall biogenesis	-	GO:0005886//plasma membrane;GO:0005739//mitochondrion
CL1006.Contig3_All	2525	55	1.4424	44	1.1077	gi|470133310|ref|XP_004302510.1|	535	2e-150	PREDICTED: uncharacterized protein LOC101297456 [Fragaria vesca subsp. vesca]	gi|470133309|ref|XM_004302462.1|	1179	0	PREDICTED: Fragaria vesca subsp. vesca uncharacterized LOC101297456 (LOC101297456), mRNA	--	--	--	--	--	--	--	--	--	--	--	--	--	--	GO:0030243//cellulose metabolic process;GO:0016049//cell growth;GO:0009832//plant-type cell wall biogenesis	-	GO:0005886//plasma membrane;GO:0005739//mitochondrion
CL1006.Contig4_All	2379	44	1.2247	26	0.6947	gi|470133310|ref|XP_004302510.1|	528.9	1e-148	PREDICTED: uncharacterized protein LOC101297456 [Fragaria vesca subsp. vesca]	gi|470133309|ref|XM_004302462.1|	1110	0	PREDICTED: Fragaria vesca subsp. vesca uncharacterized LOC101297456 (LOC101297456), mRNA	--	--	--	--	--	--	--	--	--	--	--	--	--	--	GO:0030243//cellulose metabolic process;GO:0016049//cell growth;GO:0009832//plant-type cell wall biogenesis	-	GO:0005886//plasma membrane;GO:0005739//mitochondrion
CL1007.Contig1_All	1067	26	1.6136	47	2.8	gi|470127675|ref|XP_004299791.1|	516.5	2e-145	PREDICTED: probable xyloglucan endotransglucosylase/hydrolase protein 23-like [Fragaria vesca subsp. vesca]	gi|470127674|ref|XM_004299743.1|	563	1e-157	PREDICTED: Fragaria vesca subsp. vesca probable xyloglucan endotransglucosylase/hydrolase protein 23-like (LOC101314468), mRNA	sp|Q38910|XTH23_ARATH	401	4e-112	Probable xyloglucan endotransglucosylase/hydrolase protein 23 OS=Arabidopsis thaliana GN=XTH23 PE=2 SV=1	YLR213c	63.2	8e-10	COG2273	Beta-glucanase/Beta-glucan synthetase	K08235	2e-128	457	vvi:100241119	xyloglucan:xyloglucosyl transferase [EC:2.4.1.207]	GO:0006073//cellular glucan metabolic process	GO:0004553//hydrolase activity, hydrolyzing O-glycosyl compounds;GO:0016762//xyloglucan:xyloglucosyl transferase activity	GO:0048046//apoplast;GO:0005618//cell wall
CL1007.Contig2_All	1094	111	6.7187	231	13.422	gi|470127675|ref|XP_004299791.1|	543.5	2e-153	PREDICTED: probable xyloglucan endotransglucosylase/hydrolase protein 23-like [Fragaria vesca subsp. vesca]	gi|470127674|ref|XM_004299743.1|	948	0	PREDICTED: Fragaria vesca subsp. vesca probable xyloglucan endotransglucosylase/hydrolase protein 23-like (LOC101314468), mRNA	sp|Q38910|XTH23_ARATH	428	3e-120	Probable xyloglucan endotransglucosylase/hydrolase protein 23 OS=Arabidopsis thaliana GN=XTH23 PE=2 SV=1	YLR213c	70.9	4e-12	COG2273	Beta-glucanase/Beta-glucan synthetase	K08235	1e-136	484	vvi:100241119	xyloglucan:xyloglucosyl transferase [EC:2.4.1.207]	GO:0006073//cellular glucan metabolic process	GO:0004553//hydrolase activity, hydrolyzing O-glycosyl compounds;GO:0016762//xyloglucan:xyloglucosyl transferase activity	GO:0048046//apoplast;GO:0005618//cell wall
CL1008.Contig1_All	3849	248	4.2666	274	4.5251	gi|470104234|ref|XP_004288513.1|	2044.2	0	PREDICTED: FACT complex subunit SPT16-like isoform 1 [Fragaria vesca subsp. vesca] >gi|470104236|ref|XP_004288514.1| PREDICTED: FACT complex subunit SPT16-like isoform 2 [Fragaria vesca subsp. vesca]	gi|470104235|ref|XM_004288466.1|	4692	0	PREDICTED: Fragaria vesca subsp. vesca FACT complex subunit SPT16-like, transcript variant 2 (LOC101299234), mRNA	sp|Q8H6B1|SPT16_MAIZE	1519	0	FACT complex subunit SPT16 OS=Zea mays GN=SPT16 PE=2 SV=1	SPBP8B7.19	658	0	COG5406	Nucleosome binding factor SPN, SPT16 subunit	K01262	0	827	olu:OSTLU_47051	Xaa-Pro aminopeptidase [EC:3.4.11.9]	GO:0009987//cellular process;GO:0010228//vegetative to reproductive phase transition of meristem	-	GO:0005730//nucleolus;GO:0035101//FACT complex;GO:0005719//nuclear euchromatin
CL1008.Contig2_All	3950	93	1.5591	92	1.4805	gi|470104234|ref|XP_004288513.1|	2044.2	0	PREDICTED: FACT complex subunit SPT16-like isoform 1 [Fragaria vesca subsp. vesca] >gi|470104236|ref|XP_004288514.1| PREDICTED: FACT complex subunit SPT16-like isoform 2 [Fragaria vesca subsp. vesca]	gi|470104235|ref|XM_004288466.1|	4692	0	PREDICTED: Fragaria vesca subsp. vesca FACT complex subunit SPT16-like, transcript variant 2 (LOC101299234), mRNA	sp|Q8H6B1|SPT16_MAIZE	1519	0	FACT complex subunit SPT16 OS=Zea mays GN=SPT16 PE=2 SV=1	SPBP8B7.19	658	0	COG5406	Nucleosome binding factor SPN, SPT16 subunit	K01262	0	827	olu:OSTLU_47051	Xaa-Pro aminopeptidase [EC:3.4.11.9]	GO:0009987//cellular process;GO:0010228//vegetative to reproductive phase transition of meristem	-	GO:0005730//nucleolus;GO:0035101//FACT complex;GO:0005719//nuclear euchromatin
CL1008.Contig3_All	3916	155	2.621	139	2.2563	gi|470104234|ref|XP_004288513.1|	2044.2	0	PREDICTED: FACT complex subunit SPT16-like isoform 1 [Fragaria vesca subsp. vesca] >gi|470104236|ref|XP_004288514.1| PREDICTED: FACT complex subunit SPT16-like isoform 2 [Fragaria vesca subsp. vesca]	gi|470104235|ref|XM_004288466.1|	4692	0	PREDICTED: Fragaria vesca subsp. vesca FACT complex subunit SPT16-like, transcript variant 2 (LOC101299234), mRNA	sp|Q8H6B1|SPT16_MAIZE	1519	0	FACT complex subunit SPT16 OS=Zea mays GN=SPT16 PE=2 SV=1	SPBP8B7.19	658	0	COG5406	Nucleosome binding factor SPN, SPT16 subunit	K01262	0	827	olu:OSTLU_47051	Xaa-Pro aminopeptidase [EC:3.4.11.9]	GO:0009987//cellular process;GO:0010228//vegetative to reproductive phase transition of meristem	-	GO:0005730//nucleolus;GO:0035101//FACT complex;GO:0005719//nuclear euchromatin
CL1008.Contig4_All	3804	2093	36.434	2039	34.0721	gi|470132957|ref|XP_004302341.1|	1859.7	0	PREDICTED: FACT complex subunit SPT16-like [Fragaria vesca subsp. vesca]	gi|470132956|ref|XM_004302293.1|	3931	0	PREDICTED: Fragaria vesca subsp. vesca FACT complex subunit SPT16-like (LOC101294574), mRNA	sp|O82491|SPT16_ARATH	1492	0	FACT complex subunit SPT16 OS=Arabidopsis thaliana GN=SPT16 PE=1 SV=1	SPBP8B7.19	648	0	COG5406	Nucleosome binding factor SPN, SPT16 subunit	K01262	0	808	olu:OSTLU_47051	Xaa-Pro aminopeptidase [EC:3.4.11.9]	GO:0009987//cellular process;GO:0010228//vegetative to reproductive phase transition of meristem	-	GO:0005730//nucleolus;GO:0035101//FACT complex;GO:0005719//nuclear euchromatin
CL1009.Contig1_All	774	31	2.6522	36	2.9565	gi|470125473|ref|XP_004298726.1|	92	1e-17	PREDICTED: uncharacterized protein LOC101309929 [Fragaria vesca subsp. vesca]	gi|470125472|ref|XM_004298678.1|	115	7e-23	PREDICTED: Fragaria vesca subsp. vesca uncharacterized LOC101309929 (LOC101309929), mRNA	--	--	--	--	--	--	--	--	--	--	--	--	--	--	-	-	GO:0005829//cytosol;GO:0005634//nucleus;GO:0005886//plasma membrane
CL1009.Contig10_All	661	32	3.2057	32	3.0773	--	--	--	--	--	--	--	--	--	--	--	--	--	--	--	--	--	--	--	--	--	--	-	-	-
CL1009.Contig11_All	558	21	2.4921	31	3.5314	--	--	--	--	--	--	--	--	--	--	--	--	--	--	--	--	--	--	--	--	--	--	-	-	-
CL1009.Contig12_All	257	0	0	5	1.2367	--	--	--	--	--	--	--	--	--	--	--	--	--	--	--	--	--	--	--	--	--	--	-	-	-
CL1009.Contig2_All	811	13	1.0615	14	1.0973	gi|470125473|ref|XP_004298726.1|	93.2	5e-18	PREDICTED: uncharacterized protein LOC101309929 [Fragaria vesca subsp. vesca]	gi|470125472|ref|XM_004298678.1|	115	7e-23	PREDICTED: Fragaria vesca subsp. vesca uncharacterized LOC101309929 (LOC101309929), mRNA	--	--	--	--	--	--	--	--	--	--	--	--	--	--	-	-	GO:0005829//cytosol;GO:0005634//nucleus;GO:0005886//plasma membrane
CL1009.Contig3_All	734	11	0.9924	12	1.0392	gi|470125473|ref|XP_004298726.1|	93.2	4e-18	PREDICTED: uncharacterized protein LOC101309929 [Fragaria vesca subsp. vesca]	gi|470125472|ref|XM_004298678.1|	115	7e-23	PREDICTED: Fragaria vesca subsp. vesca uncharacterized LOC101309929 (LOC101309929), mRNA	--	--	--	--	--	--	--	--	--	--	--	--	--	--	-	-	GO:0005829//cytosol;GO:0005634//nucleus;GO:0005886//plasma membrane
CL1009.Contig4_All	532	26	3.2362	23	2.7481	gi|470125473|ref|XP_004298726.1|	36.6	1e-07	PREDICTED: uncharacterized protein LOC101309929 [Fragaria vesca subsp. vesca]	gi|470125472|ref|XM_004298678.1|	69.9	3e-09	PREDICTED: Fragaria vesca subsp. vesca uncharacterized LOC101309929 (LOC101309929), mRNA	--	--	--	--	--	--	--	--	--	--	--	--	--	--	-	-	-
CL1009.Contig5_All	979	33	2.2321	35	2.2725	gi|470125473|ref|XP_004298726.1|	90.9	3e-17	PREDICTED: uncharacterized protein LOC101309929 [Fragaria vesca subsp. vesca]	gi|470125472|ref|XM_004298678.1|	107	2e-20	PREDICTED: Fragaria vesca subsp. vesca uncharacterized LOC101309929 (LOC101309929), mRNA	--	--	--	--	--	--	--	--	--	--	--	--	--	--	-	-	GO:0005829//cytosol;GO:0005634//nucleus;GO:0005886//plasma membrane
CL1009.Contig6_All	890	10	0.744	6	0.4285	gi|470125473|ref|XP_004298726.1|	90.9	3e-17	PREDICTED: uncharacterized protein LOC101309929 [Fragaria vesca subsp. vesca]	gi|470125472|ref|XM_004298678.1|	107	2e-20	PREDICTED: Fragaria vesca subsp. vesca uncharacterized LOC101309929 (LOC101309929), mRNA	--	--	--	--	--	--	--	--	--	--	--	--	--	--	-	-	GO:0005829//cytosol;GO:0005634//nucleus;GO:0005886//plasma membrane
CL1009.Contig7_All	1018	33	2.1466	14	0.8742	gi|470125473|ref|XP_004298726.1|	90.9	3e-17	PREDICTED: uncharacterized protein LOC101309929 [Fragaria vesca subsp. vesca]	gi|470125472|ref|XM_004298678.1|	107	2e-20	PREDICTED: Fragaria vesca subsp. vesca uncharacterized LOC101309929 (LOC101309929), mRNA	--	--	--	--	--	--	--	--	--	--	--	--	--	--	-	-	GO:0005829//cytosol;GO:0005634//nucleus;GO:0005886//plasma membrane
CL1009.Contig8_All	867	12	0.9165	12	0.8798	gi|470125473|ref|XP_004298726.1|	93.2	5e-18	PREDICTED: uncharacterized protein LOC101309929 [Fragaria vesca subsp. vesca]	gi|470125472|ref|XM_004298678.1|	115	8e-23	PREDICTED: Fragaria vesca subsp. vesca uncharacterized LOC101309929 (LOC101309929), mRNA	--	--	--	--	--	--	--	--	--	--	--	--	--	--	-	-	GO:0005829//cytosol;GO:0005634//nucleus;GO:0005886//plasma membrane
CL1009.Contig9_All	306	18	3.8952	8	1.6618	--	--	--	--	--	--	--	--	--	--	--	--	--	--	--	--	--	--	--	--	--	--	-	-	-
CL101.Contig1_All	463	26	3.7185	20	2.7458	--	--	--	--	--	--	--	--	--	--	--	--	--	--	--	--	--	--	--	--	--	--	-	-	-
CL101.Contig2_All	368	16	2.8791	14	2.4183	--	--	--	--	--	--	--	--	--	--	--	--	--	--	--	--	--	--	--	--	--	--	-	-	-
CL1010.Contig1_All	679	44	4.291	64	5.9915	gi|470105429|ref|XP_004289086.1|	259.6	3e-68	PREDICTED: E3 ubiquitin-protein ligase RNF133-like [Fragaria vesca subsp. vesca]	gi|470105428|ref|XM_004289038.1|	507	1e-141	PREDICTED: Fragaria vesca subsp. vesca E3 ubiquitin-protein ligase RNF133-like (LOC101297781), mRNA	sp|F4IPI4|STR17_ARATH	148	3e-36	Rhodanese-like domain-containing protein 17 OS=Arabidopsis thaliana GN=STR17 PE=2 SV=1	MA0746	54.3	2e-07	COG0607	Rhodanese-related sulfurtransferase	--	--	--	--	--	GO:0001666//response to hypoxia;GO:0009862//systemic acquired resistance, salicylic acid mediated signaling pathway;GO:0010089//xylem development;GO:0007568//aging;GO:0010310//regulation of hydrogen peroxide metabolic process;GO:0044036//cell wall macromolecule metabolic process	GO:0016740//transferase activity	GO:0009507//chloroplast
CL1010.Contig2_All	742	42	3.7482	46	3.9407	gi|470105429|ref|XP_004289086.1|	305.8	4e-82	PREDICTED: E3 ubiquitin-protein ligase RNF133-like [Fragaria vesca subsp. vesca]	gi|470105428|ref|XM_004289038.1|	646	0	PREDICTED: Fragaria vesca subsp. vesca E3 ubiquitin-protein ligase RNF133-like (LOC101297781), mRNA	sp|F4IPI4|STR17_ARATH	148	3e-36	Rhodanese-like domain-containing protein 17 OS=Arabidopsis thaliana GN=STR17 PE=2 SV=1	MA0746	55.1	1e-07	COG0607	Rhodanese-related sulfurtransferase	--	--	--	--	--	GO:0001666//response to hypoxia;GO:0009862//systemic acquired resistance, salicylic acid mediated signaling pathway;GO:0010089//xylem development;GO:0007568//aging;GO:0010310//regulation of hydrogen peroxide metabolic process;GO:0044036//cell wall macromolecule metabolic process	GO:0016740//transferase activity	GO:0009507//chloroplast
CL1010.Contig3_All	721	7	0.6429	7	0.6171	gi|470105429|ref|XP_004289086.1|	282.3	5e-75	PREDICTED: E3 ubiquitin-protein ligase RNF133-like [Fragaria vesca subsp. vesca]	gi|470105428|ref|XM_004289038.1|	547	1e-153	PREDICTED: Fragaria vesca subsp. vesca E3 ubiquitin-protein ligase RNF133-like (LOC101297781), mRNA	sp|F4IPI4|STR17_ARATH	148	3e-36	Rhodanese-like domain-containing protein 17 OS=Arabidopsis thaliana GN=STR17 PE=2 SV=1	MA0746	55.1	1e-07	COG0607	Rhodanese-related sulfurtransferase	--	--	--	--	--	GO:0001666//response to hypoxia;GO:0009862//systemic acquired resistance, salicylic acid mediated signaling pathway;GO:0010089//xylem development;GO:0007568//aging;GO:0010310//regulation of hydrogen peroxide metabolic process;GO:0044036//cell wall macromolecule metabolic process	GO:0016740//transferase activity	GO:0009507//chloroplast
CL1011.Contig1_All	1002	52	3.4365	67	4.2504	gi|470101205|ref|XP_004287068.1|	317.8	1e-85	PREDICTED: pre-rRNA-processing protein TSR2 homolog [Fragaria vesca subsp. vesca]	gi|470101204|ref|XM_004287020.1|	557	1e-156	PREDICTED: Fragaria vesca subsp. vesca pre-rRNA-processing protein TSR2 homolog (LOC101294204), mRNA	--	--	--	--	--	--	--	--	--	K14800	8e-61	232	vvi:100267566	pre-rRNA-processing protein TSR2	-	-	-
CL1011.Contig2_All	658	179	18.0138	243	23.4748	gi|470101205|ref|XP_004287068.1|	235	7e-61	PREDICTED: pre-rRNA-processing protein TSR2 homolog [Fragaria vesca subsp. vesca]	gi|470101204|ref|XM_004287020.1|	391	1e-106	PREDICTED: Fragaria vesca subsp. vesca pre-rRNA-processing protein TSR2 homolog (LOC101294204), mRNA	--	--	--	--	--	--	--	--	--	K14800	3e-47	186	vvi:100267566	pre-rRNA-processing protein TSR2	-	-	-
CL1011.Contig3_All	932	197	13.9968	217	14.8002	gi|470101205|ref|XP_004287068.1|	317.8	1e-85	PREDICTED: pre-rRNA-processing protein TSR2 homolog [Fragaria vesca subsp. vesca]	gi|470101204|ref|XM_004287020.1|	549	1e-153	PREDICTED: Fragaria vesca subsp. vesca pre-rRNA-processing protein TSR2 homolog (LOC101294204), mRNA	--	--	--	--	--	--	--	--	--	K14800	7e-61	232	vvi:100267566	pre-rRNA-processing protein TSR2	-	-	-
CL1012.Contig1_All	389	7	1.1916	4	0.6536	--	--	--	--	--	--	--	--	--	--	--	--	--	--	--	--	--	--	--	--	--	--	-	-	-
CL1012.Contig2_All	662	77	7.7021	76	7.2976	--	--	--	--	gi|470137916|ref|XM_004304658.1|	60	3e-06	PREDICTED: Fragaria vesca subsp. vesca tether containing UBX domain for GLUT4-like (LOC101296695), mRNA	--	--	--	--	--	--	--	--	--	--	--	--	--	--	-	-	-
CL1013.Contig1_All	363	2	0.3648	2	0.3502	--	--	--	--	--	--	--	--	--	--	--	--	--	--	--	--	--	--	--	--	--	--	-	-	-
CL1013.Contig2_All	1851	82	2.9335	81	2.7816	gi|470124877|ref|XP_004298435.1|	766.1	0	PREDICTED: uncharacterized protein LOC101306816 [Fragaria vesca subsp. vesca]	gi|470124876|ref|XM_004298387.1|	1263	0	PREDICTED: Fragaria vesca subsp. vesca uncharacterized LOC101306816 (LOC101306816), mRNA	--	--	--	--	--	--	--	--	--	--	--	--	--	--	-	GO:0016757//transferase activity, transferring glycosyl groups	GO:0005739//mitochondrion
CL1014.Contig1_All	730	17	1.5421	14	1.2191	gi|470133759|ref|XP_004302727.1|	107.1	2e-22	PREDICTED: UNC93-like protein 3-like [Fragaria vesca subsp. vesca]	gi|470133758|ref|XM_004302679.1|	172	3e-40	PREDICTED: Fragaria vesca subsp. vesca UNC93-like protein 3-like (LOC101314964), mRNA	sp|Q94AA1|UN933_ARATH	62.4	3e-10	UNC93-like protein 3 OS=Arabidopsis thaliana GN=At3g09470 PE=2 SV=1	--	--	--	--	--	--	--	--	--	--	-	-	GO:0005886//plasma membrane
CL1014.Contig2_All	358	4	0.7399	5	0.8878	--	--	--	--	gi|470121817|ref|XM_004296906.1|	75.8	3e-11	PREDICTED: Fragaria vesca subsp. vesca endo-1,3;1,4-beta-D-glucanase-like (LOC101294840), mRNA	--	--	--	--	--	--	--	--	--	--	--	--	--	--	-	-	-
CL1015.Contig1_All	1738	73	2.7813	81	2.9625	gi|470128144|ref|XP_004300011.1|	877.1	0	PREDICTED: uncharacterized protein LOC101309157 [Fragaria vesca subsp. vesca]	gi|470128143|ref|XM_004299963.1|	1717	0	PREDICTED: Fragaria vesca subsp. vesca uncharacterized LOC101309157 (LOC101309157), mRNA	--	--	--	--	SMc02105	372	1e-102	COG3146	Uncharacterized protein conserved in bacteria	K09919	0	751	pop:POPTR_297271	hypothetical protein	GO:0046777//protein autophosphorylation;GO:0019288//isopentenyl diphosphate biosynthetic process, mevalonate-independent pathway;GO:0009637//response to blue light;GO:0010155//regulation of proton transport;GO:0000023//maltose metabolic process;GO:0019252//starch biosynthetic process;GO:0043085//positive regulation of catalytic activity	-	GO:0009536//plastid
CL1015.Contig2_All	1787	26	0.9634	31	1.1027	gi|470128144|ref|XP_004300011.1|	866.3	0	PREDICTED: uncharacterized protein LOC101309157 [Fragaria vesca subsp. vesca]	gi|470128143|ref|XM_004299963.1|	965	0	PREDICTED: Fragaria vesca subsp. vesca uncharacterized LOC101309157 (LOC101309157), mRNA	--	--	--	--	SMc02105	362	9e-100	COG3146	Uncharacterized protein conserved in bacteria	K09919	0	740	pop:POPTR_297271	hypothetical protein	GO:0046777//protein autophosphorylation;GO:0019288//isopentenyl diphosphate biosynthetic process, mevalonate-independent pathway;GO:0009637//response to blue light;GO:0010155//regulation of proton transport;GO:0000023//maltose metabolic process;GO:0019252//starch biosynthetic process;GO:0043085//positive regulation of catalytic activity	-	GO:0009536//plastid
CL1015.Contig3_All	1657	26	1.039	27	1.0358	gi|470128144|ref|XP_004300011.1|	297	0	PREDICTED: uncharacterized protein LOC101309157 [Fragaria vesca subsp. vesca]	gi|470128143|ref|XM_004299963.1|	967	0	PREDICTED: Fragaria vesca subsp. vesca uncharacterized LOC101309157 (LOC101309157), mRNA	--	--	--	--	SMc02105	198	1e-92	COG3146	Uncharacterized protein conserved in bacteria	K09919	0	446	pop:POPTR_297271	hypothetical protein	GO:0046777//protein autophosphorylation;GO:0019288//isopentenyl diphosphate biosynthetic process, mevalonate-independent pathway;GO:0009637//response to blue light;GO:0010155//regulation of proton transport;GO:0000023//maltose metabolic process;GO:0019252//starch biosynthetic process;GO:0043085//positive regulation of catalytic activity	-	GO:0009536//plastid
CL1016.Contig1_All	1395	67	3.1804	60	2.734	gi|470135073|ref|XP_004303355.1|	468	1e-130	PREDICTED: uncharacterized protein LOC101312459 isoform 1 [Fragaria vesca subsp. vesca]	gi|470135072|ref|XM_004303307.1|	1027	0	PREDICTED: Fragaria vesca subsp. vesca uncharacterized LOC101312459, transcript variant 1 (LOC101312459), mRNA	--	--	--	--	--	--	--	--	--	--	--	--	--	--	-	-	GO:0009505//plant-type cell wall;GO:0009570//chloroplast stroma
CL1016.Contig2_All	1274	10	0.5198	16	0.7983	gi|470135073|ref|XP_004303355.1|	468	1e-130	PREDICTED: uncharacterized protein LOC101312459 isoform 1 [Fragaria vesca subsp. vesca]	gi|470135072|ref|XM_004303307.1|	999	0	PREDICTED: Fragaria vesca subsp. vesca uncharacterized LOC101312459, transcript variant 1 (LOC101312459), mRNA	--	--	--	--	--	--	--	--	--	--	--	--	--	--	-	-	GO:0009505//plant-type cell wall;GO:0009570//chloroplast stroma
CL1016.Contig3_All	1222	33	1.7882	32	1.6646	gi|470135073|ref|XP_004303355.1|	468	1e-130	PREDICTED: uncharacterized protein LOC101312459 isoform 1 [Fragaria vesca subsp. vesca]	gi|470135072|ref|XM_004303307.1|	983	0	PREDICTED: Fragaria vesca subsp. vesca uncharacterized LOC101312459, transcript variant 1 (LOC101312459), mRNA	--	--	--	--	--	--	--	--	--	--	--	--	--	--	-	-	GO:0009505//plant-type cell wall;GO:0009570//chloroplast stroma
CL1016.Contig4_All	1333	47	2.3348	54	2.5751	gi|470135073|ref|XP_004303355.1|	466.1	6e-130	PREDICTED: uncharacterized protein LOC101312459 isoform 1 [Fragaria vesca subsp. vesca]	gi|470135072|ref|XM_004303307.1|	1013	0	PREDICTED: Fragaria vesca subsp. vesca uncharacterized LOC101312459, transcript variant 1 (LOC101312459), mRNA	--	--	--	--	--	--	--	--	--	--	--	--	--	--	-	-	GO:0009505//plant-type cell wall;GO:0009570//chloroplast stroma
CL1017.Contig1_All	454	0	0	2	0.28	--	--	--	--	--	--	--	--	--	--	--	--	--	--	--	--	--	--	--	--	--	--	-	-	-
CL1017.Contig2_All	914	20	1.449	28	1.9473	--	--	--	--	--	--	--	--	--	--	--	--	--	--	--	--	--	--	--	--	--	--	-	-	-
CL1017.Contig3_All	451	14	2.0556	10	1.4094	--	--	--	--	--	--	--	--	--	--	--	--	--	--	--	--	--	--	--	--	--	--	-	-	-
CL1017.Contig4_All	585	1	0.1132	0	0	--	--	--	--	--	--	--	--	--	--	--	--	--	--	--	--	--	--	--	--	--	--	-	-	-
CL1017.Contig5_All	432	0	0	2	0.2943	--	--	--	--	--	--	--	--	--	--	--	--	--	--	--	--	--	--	--	--	--	--	-	-	-
CL1018.Contig1_All	476	9	1.252	7	0.9348	--	--	--	--	--	--	--	--	--	--	--	--	--	--	--	--	--	--	--	--	--	--	-	-	-
CL1018.Contig2_All	932	203	14.4231	178	12.1402	gi|470141562|ref|XP_004306499.1|	258.8	9e-68	PREDICTED: uncharacterized protein LOC101309959 [Fragaria vesca subsp. vesca]	gi|470141561|ref|XM_004306451.1|	529	1e-147	PREDICTED: Fragaria vesca subsp. vesca uncharacterized LOC101309959 (LOC101309959), mRNA	--	--	--	--	YBR059c	62	1e-09	COG0515	Serine/threonine protein kinase	K08853	2e-63	241	vvi:100258075	AP2-associated kinase [EC:2.7.11.1]	GO:0006468//protein phosphorylation	GO:0005524//ATP binding;GO:0004674//protein serine/threonine kinase activity	GO:0005737//cytoplasm;GO:0005634//nucleus
CL1018.Contig3_All	829	36	2.8756	32	2.4537	gi|470141562|ref|XP_004306499.1|	258.8	7e-68	PREDICTED: uncharacterized protein LOC101309959 [Fragaria vesca subsp. vesca]	gi|470141561|ref|XM_004306451.1|	529	1e-147	PREDICTED: Fragaria vesca subsp. vesca uncharacterized LOC101309959 (LOC101309959), mRNA	--	--	--	--	YBR059c	62	1e-09	COG0515	Serine/threonine protein kinase	K08853	1e-63	241	vvi:100258075	AP2-associated kinase [EC:2.7.11.1]	GO:0006468//protein phosphorylation	GO:0005524//ATP binding;GO:0004674//protein serine/threonine kinase activity	GO:0005737//cytoplasm;GO:0005634//nucleus
CL1018.Contig4_All	468	8	1.1319	5	0.6791	--	--	--	--	--	--	--	--	--	--	--	--	--	--	--	--	--	--	--	--	--	--	-	-	-
CL1019.Contig1_All	1110	9	0.5369	6	0.3436	gi|470108143|ref|XP_004290390.1|	43.1	1e-44	PREDICTED: putative B3 domain-containing protein Os04g0346900-like [Fragaria vesca subsp. vesca]	--	--	--	--	sp|Q8S2E6|Y1235_ORYSJ	80.9	1e-15	B3 domain-containing protein Os01g0723500 OS=Oryza sativa subsp. japonica GN=Os01g0723500 PE=2 SV=1	--	--	--	--	--	--	--	--	--	--	-	-	-
CL1019.Contig2_All	1142	43	2.4933	42	2.3378	gi|470108048|ref|XP_004290347.1|	195.3	1e-48	PREDICTED: B3 domain-containing protein REM14-like [Fragaria vesca subsp. vesca]	gi|470108142|ref|XM_004290342.1|	75.8	9e-11	PREDICTED: Fragaria vesca subsp. vesca putative B3 domain-containing protein Os04g0346900-like (LOC101301737), mRNA	sp|Q5BPT7|Y2621_ARATH	84.7	9e-17	B3 domain-containing protein At2g16210 OS=Arabidopsis thaliana GN=At2g16210 PE=2 SV=1	--	--	--	--	--	--	--	--	--	--	-	-	-
CL1019.Contig3_All	1132	39	2.2814	52	2.92	gi|470108143|ref|XP_004290390.1|	214.2	3e-54	PREDICTED: putative B3 domain-containing protein Os04g0346900-like [Fragaria vesca subsp. vesca]	gi|470108142|ref|XM_004290342.1|	75.8	9e-11	PREDICTED: Fragaria vesca subsp. vesca putative B3 domain-containing protein Os04g0346900-like (LOC101301737), mRNA	sp|Q8S2E6|Y1235_ORYSJ	86.3	3e-17	B3 domain-containing protein Os01g0723500 OS=Oryza sativa subsp. japonica GN=Os01g0723500 PE=2 SV=1	--	--	--	--	--	--	--	--	--	--	-	-	-
CL1019.Contig4_All	1267	18	0.9408	26	1.3044	gi|470108143|ref|XP_004290390.1|	224.6	3e-57	PREDICTED: putative B3 domain-containing protein Os04g0346900-like [Fragaria vesca subsp. vesca]	gi|470108142|ref|XM_004290342.1|	75.8	1e-10	PREDICTED: Fragaria vesca subsp. vesca putative B3 domain-containing protein Os04g0346900-like (LOC101301737), mRNA	sp|Q5BPT7|Y2621_ARATH	84.3	1e-16	B3 domain-containing protein At2g16210 OS=Arabidopsis thaliana GN=At2g16210 PE=2 SV=1	--	--	--	--	--	--	--	--	--	--	-	-	-
CL102.Contig1_All	212	2291	715.596	2356	706.418	gi|357132045|ref|XP_003567643.1|	95.9	2e-19	PREDICTED: ubiquitin-60S ribosomal protein L40-like [Brachypodium distachyon]	gi|470107328|ref|XR_183912.1|	264	3e-68	PREDICTED: Fragaria vesca subsp. vesca polyubiquitin-like (LOC101305419), misc_RNA	sp|P0CH32|UBQ4_ARATH	104	1e-23	Polyubiquitin 4 OS=Arabidopsis thaliana GN=UBQ4 PE=1 SV=1	YLL039c	103	1e-22	COG5272	Ubiquitin	K08770	3e-23	104	aly:ARALYDRAFT_478302	ubiquitin C	-	-	-
CL102.Contig10_All	529	9681	1211.83	9943	1194.77	gi|470141032|ref|XP_004306239.1|	217.6	7e-56	PREDICTED: ubiquitin-60S ribosomal protein L40-like [Fragaria vesca subsp. vesca]	gi|470107328|ref|XR_183912.1|	644	0	PREDICTED: Fragaria vesca subsp. vesca polyubiquitin-like (LOC101305419), misc_RNA	sp|P0CH32|UBQ4_ARATH	342	6e-95	Polyubiquitin 4 OS=Arabidopsis thaliana GN=UBQ4 PE=1 SV=1	YLL039c	337	9e-93	COG5272	Ubiquitin	K08770	1e-94	342	mtr:MTR_8g018230	ubiquitin C	GO:0009751//response to salicylic acid stimulus;GO:0007568//aging	-	-
CL102.Contig2_All	513	436	56.2791	493	61.0874	gi|357512381|ref|XP_003626479.1|	150.6	1e-35	Ubiquitin-like protein [Medicago truncatula] >gi|355501494|gb|AES82697.1| Ubiquitin-like protein [Medicago truncatula]	gi|470114109|ref|XM_004293212.1|	266	2e-68	PREDICTED: Fragaria vesca subsp. vesca polyubiquitin-like (LOC101309223), mRNA	sp|Q58G87|UBQ3_ORYSJ	152	1e-37	Polyubiquitin 3 OS=Oryza sativa subsp. japonica GN=UBQ3 PE=2 SV=2	YLL039c	149	3e-36	COG5272	Ubiquitin	K08770	5e-38	154	bdi:100831055	ubiquitin C	GO:0006412//translation	GO:0003735//structural constituent of ribosome	GO:0005840//ribosome
CL102.Contig3_All	967	34851	2386.53	38913	2557.94	gi|357512381|ref|XP_003626479.1|	297.4	2e-79	Ubiquitin-like protein [Medicago truncatula] >gi|355501494|gb|AES82697.1| Ubiquitin-like protein [Medicago truncatula]	gi|470114109|ref|XM_004293212.1|	789	0	PREDICTED: Fragaria vesca subsp. vesca polyubiquitin-like (LOC101309223), mRNA	sp|Q58G87|UBQ3_ORYSJ	444	5e-125	Polyubiquitin 3 OS=Oryza sativa subsp. japonica GN=UBQ3 PE=2 SV=2	YLL039c	436	3e-122	COG5272	Ubiquitin	K08770	2e-125	446	bdi:100831055	ubiquitin C	-	-	GO:0005634//nucleus;GO:0016023//cytoplasmic membrane-bounded vesicle
CL102.Contig4_All	1026	22498	1452.03	25332	1569.44	gi|302596001|sp|Q58G87.2|UBQ3_ORYSJ	441	1e-122	RecName: Full=Polyubiquitin 3; Contains: RecName: Full=Ubiquitin-related; Contains: RecName: Full=Ubiquitin; Flags: Precursor >gi|39546234|emb|CAE04243.3| OSJNBa0089N06.4 [Oryza sativa Japonica Group]	gi|470114109|ref|XM_004293212.1|	870	0	PREDICTED: Fragaria vesca subsp. vesca polyubiquitin-like (LOC101309223), mRNA	sp|Q58G87|UBQ3_ORYSJ	524	3e-149	Polyubiquitin 3 OS=Oryza sativa subsp. japonica GN=UBQ3 PE=2 SV=2	YLL039c	515	4e-146	COG5272	Ubiquitin	K08770	8e-149	524	osa:4337080	ubiquitin C	GO:0042787//protein ubiquitination involved in ubiquitin-dependent protein catabolic process;GO:0009751//response to salicylic acid stimulus;GO:0007568//aging	-	GO:0016023//cytoplasmic membrane-bounded vesicle;GO:0005634//nucleus
CL102.Contig5_All	965	363	24.9091	355	23.3842	gi|462401262|gb|EMJ06819.1|	442.2	6e-123	hypothetical protein PRUPE_ppa009116mg [Prunus persica] >gi|462401263|gb|EMJ06820.1| hypothetical protein PRUPE_ppa009116mg [Prunus persica]	gi|90655081|gb|DQ438989.1|	618	1e-174	Malus x domestica polyubiquitin mRNA, partial cds	sp|P0CH05|UBI2P_PETCR	479	1e-135	Polyubiquitin OS=Petroselinum crispum GN=PCUBI4-2 PE=3 SV=1	YLL039c	468	7e-132	COG5272	Ubiquitin	K08770	1e-134	477	aly:ARALYDRAFT_482268	ubiquitin C	GO:0016192//vesicle-mediated transport;GO:0010224//response to UV-B;GO:0006623//protein targeting to vacuole;GO:0042787//protein ubiquitination involved in ubiquitin-dependent protein catabolic process	-	GO:0005773//vacuole;GO:0005634//nucleus
CL102.Contig6_All	513	1028	132.695	1165	144.355	gi|470141032|ref|XP_004306239.1|	191	7e-48	PREDICTED: ubiquitin-60S ribosomal protein L40-like [Fragaria vesca subsp. vesca]	gi|470141031|ref|XM_004306191.1|	533	1e-149	PREDICTED: Fragaria vesca subsp. vesca ubiquitin-60S ribosomal protein L40-like (LOC101308493), mRNA	sp|P0CH32|UBQ4_ARATH	333	4e-92	Polyubiquitin 4 OS=Arabidopsis thaliana GN=UBQ4 PE=1 SV=1	YLL039c	327	6e-90	COG5272	Ubiquitin	K08770	1e-91	333	mtr:MTR_8g018230	ubiquitin C	GO:0009751//response to salicylic acid stimulus;GO:0007568//aging	-	-
CL102.Contig7_All	956	319	22.0959	349	23.2054	gi|462401262|gb|EMJ06819.1|	442.2	6e-123	hypothetical protein PRUPE_ppa009116mg [Prunus persica] >gi|462401263|gb|EMJ06820.1| hypothetical protein PRUPE_ppa009116mg [Prunus persica]	gi|470141031|ref|XM_004306191.1|	648	0	PREDICTED: Fragaria vesca subsp. vesca ubiquitin-60S ribosomal protein L40-like (LOC101308493), mRNA	sp|P0CH05|UBI2P_PETCR	473	5e-134	Polyubiquitin OS=Petroselinum crispum GN=PCUBI4-2 PE=3 SV=1	YLL039c	462	4e-130	COG5272	Ubiquitin	K08770	7e-133	471	aly:ARALYDRAFT_482268	ubiquitin C	GO:0016192//vesicle-mediated transport;GO:0010224//response to UV-B;GO:0006623//protein targeting to vacuole;GO:0042787//protein ubiquitination involved in ubiquitin-dependent protein catabolic process	-	GO:0005773//vacuole;GO:0005634//nucleus
CL102.Contig8_All	644	145	14.9094	136	13.4238	gi|462401262|gb|EMJ06819.1|	296.2	2e-79	hypothetical protein PRUPE_ppa009116mg [Prunus persica] >gi|462401263|gb|EMJ06820.1| hypothetical protein PRUPE_ppa009116mg [Prunus persica]	gi|470141031|ref|XM_004306191.1|	367	1e-98	PREDICTED: Fragaria vesca subsp. vesca ubiquitin-60S ribosomal protein L40-like (LOC101308493), mRNA	sp|P0CH05|UBI2P_PETCR	327	3e-90	Polyubiquitin OS=Petroselinum crispum GN=PCUBI4-2 PE=3 SV=1	YLL039c	318	4e-87	COG5272	Ubiquitin	K08770	4e-89	325	aly:ARALYDRAFT_482268	ubiquitin C	GO:0016192//vesicle-mediated transport;GO:0010224//response to UV-B;GO:0006623//protein targeting to vacuole;GO:0042787//protein ubiquitination involved in ubiquitin-dependent protein catabolic process	-	GO:0005773//vacuole;GO:0005634//nucleus
CL102.Contig9_All	771	870	74.7211	905	74.6133	gi|462401262|gb|EMJ06819.1|	296.2	3e-79	hypothetical protein PRUPE_ppa009116mg [Prunus persica] >gi|462401263|gb|EMJ06820.1| hypothetical protein PRUPE_ppa009116mg [Prunus persica]	gi|90655081|gb|DQ438989.1|	559	1e-156	Malus x domestica polyubiquitin mRNA, partial cds	sp|P0CH05|UBI2P_PETCR	439	8e-124	Polyubiquitin OS=Petroselinum crispum GN=PCUBI4-2 PE=3 SV=1	YLL039c	428	6e-120	COG5272	Ubiquitin	K08770	1e-122	437	aly:ARALYDRAFT_482268	ubiquitin C	GO:0016192//vesicle-mediated transport;GO:0010224//response to UV-B;GO:0006623//protein targeting to vacuole;GO:0042787//protein ubiquitination involved in ubiquitin-dependent protein catabolic process	-	GO:0005773//vacuole;GO:0005634//nucleus
CL1020.Contig1_All	710	16	1.4922	16	1.4325	gi|470127695|ref|XP_004299801.1|	289.7	3e-77	PREDICTED: E2F-associated phosphoprotein-like isoform 2 [Fragaria vesca subsp. vesca]	gi|470127694|ref|XM_004299753.1|	628	1e-177	PREDICTED: Fragaria vesca subsp. vesca E2F-associated phosphoprotein-like, transcript variant 2 (LOC101292311), mRNA	--	--	--	--	--	--	--	--	--	--	--	--	--	--	-	-	GO:0005634//nucleus
CL1020.Contig2_All	614	17	1.8334	19	1.967	gi|470127695|ref|XP_004299801.1|	264.2	1e-69	PREDICTED: E2F-associated phosphoprotein-like isoform 2 [Fragaria vesca subsp. vesca]	gi|470127694|ref|XM_004299753.1|	541	1e-151	PREDICTED: Fragaria vesca subsp. vesca E2F-associated phosphoprotein-like, transcript variant 2 (LOC101292311), mRNA	--	--	--	--	--	--	--	--	--	--	--	--	--	--	-	-	GO:0005634//nucleus
CL1020.Contig3_All	670	16	1.5813	24	2.277	gi|470127695|ref|XP_004299801.1|	286.2	3e-76	PREDICTED: E2F-associated phosphoprotein-like isoform 2 [Fragaria vesca subsp. vesca]	gi|470127694|ref|XM_004299753.1|	613	1e-172	PREDICTED: Fragaria vesca subsp. vesca E2F-associated phosphoprotein-like, transcript variant 2 (LOC101292311), mRNA	--	--	--	--	--	--	--	--	--	--	--	--	--	--	-	-	GO:0005634//nucleus
CL1021.Contig1_All	2089	139	4.4061	149	4.5339	gi|470142187|ref|XP_004306796.1|	617.5	2e-175	PREDICTED: uncharacterized protein LOC101304703 [Fragaria vesca subsp. vesca]	gi|470142186|ref|XM_004306748.1|	1869	0	PREDICTED: Fragaria vesca subsp. vesca uncharacterized LOC101304703 (LOC101304703), mRNA	sp|Q9S7C9|ESCA_ARATH	97.8	2e-20	Putative DNA-binding protein ESCAROLA OS=Arabidopsis thaliana GN=ESC PE=2 SV=1	--	--	--	--	--	--	--	--	--	--	-	GO:0003677//DNA binding	GO:0005634//nucleus
CL1021.Contig2_All	2149	170	5.2383	127	3.7566	gi|470142187|ref|XP_004306796.1|	617.5	3e-175	PREDICTED: uncharacterized protein LOC101304703 [Fragaria vesca subsp. vesca]	gi|470142186|ref|XM_004306748.1|	1762	0	PREDICTED: Fragaria vesca subsp. vesca uncharacterized LOC101304703 (LOC101304703), mRNA	sp|Q9S7C9|ESCA_ARATH	97.8	2e-20	Putative DNA-binding protein ESCAROLA OS=Arabidopsis thaliana GN=ESC PE=2 SV=1	--	--	--	--	--	--	--	--	--	--	-	GO:0003677//DNA binding	GO:0005634//nucleus
CL1022.Contig1_All	3201	3263	67.5009	3101	61.5798	gi|470137256|ref|XP_004304385.1|	1569.3	0	PREDICTED: multiple C2 and transmembrane domain-containing protein 1-like [Fragaria vesca subsp. vesca]	gi|470137255|ref|XM_004304337.1|	3733	0	PREDICTED: Fragaria vesca subsp. vesca multiple C2 and transmembrane domain-containing protein 1-like (LOC101297274), mRNA	sp|Q9ZVT9|C2GR1_ARATH	70.9	4e-12	C2 and GRAM domain-containing protein At1g03370 OS=Arabidopsis thaliana GN=At1g03370 PE=2 SV=4	--	--	--	--	--	--	--	--	--	--	GO:0010075//regulation of meristem growth	GO:0016757//transferase activity, transferring glycosyl groups	GO:0009506//plasmodesma;GO:0005618//cell wall;GO:0005634//nucleus;GO:0005783//endoplasmic reticulum;GO:0005739//mitochondrion
CL1022.Contig2_All	1417	76	3.5516	86	3.8579	gi|470118218|ref|XP_004295231.1|	913.3	0	PREDICTED: multiple C2 and transmembrane domain-containing protein 2-like [Fragaria vesca subsp. vesca]	gi|470118217|ref|XM_004295183.1|	2173	0	PREDICTED: Fragaria vesca subsp. vesca multiple C2 and transmembrane domain-containing protein 2-like (LOC101308450), mRNA	--	--	--	--	--	--	--	--	--	--	--	--	--	--	-	GO:0016757//transferase activity, transferring glycosyl groups	GO:0009506//plasmodesma;GO:0005783//endoplasmic reticulum;GO:0005618//cell wall;GO:0005739//mitochondrion
CL1023.Contig1_All	2694	78	1.9172	86	2.0292	gi|470136721|ref|XP_004304132.1|	1243.4	0	PREDICTED: KH domain-containing protein At4g18375-like [Fragaria vesca subsp. vesca]	gi|470136720|ref|XM_004304084.1|	2361	0	PREDICTED: Fragaria vesca subsp. vesca KH domain-containing protein At4g18375-like (LOC101315361), mRNA	sp|P58223|Y4837_ARATH	248	1e-65	KH domain-containing protein At4g18375 OS=Arabidopsis thaliana GN=At4g18375 PE=2 SV=1	--	--	--	--	--	K13162	2e-70	266	aly:ARALYDRAFT_664208	poly(rC)-binding protein 2/3/4	-	GO:0003723//RNA binding	-
CL1023.Contig2_All	1644	82	3.3029	58	2.2426	gi|470136721|ref|XP_004304132.1|	129.4	1e-28	PREDICTED: KH domain-containing protein At4g18375-like [Fragaria vesca subsp. vesca]	gi|470136720|ref|XM_004304084.1|	1417	0	PREDICTED: Fragaria vesca subsp. vesca KH domain-containing protein At4g18375-like (LOC101315361), mRNA	sp|P58223|Y4837_ARATH	189	5e-48	KH domain-containing protein At4g18375 OS=Arabidopsis thaliana GN=At4g18375 PE=2 SV=1	--	--	--	--	--	K13162	7e-57	215	aly:ARALYDRAFT_664208	poly(rC)-binding protein 2/3/4	-	GO:0003723//RNA binding	-
CL1023.Contig3_All	2792	82	1.9448	85	1.9352	gi|470136721|ref|XP_004304132.1|	1245	0	PREDICTED: KH domain-containing protein At4g18375-like [Fragaria vesca subsp. vesca]	gi|470136720|ref|XM_004304084.1|	2345	0	PREDICTED: Fragaria vesca subsp. vesca KH domain-containing protein At4g18375-like (LOC101315361), mRNA	sp|P58223|Y4837_ARATH	249	8e-66	KH domain-containing protein At4g18375 OS=Arabidopsis thaliana GN=At4g18375 PE=2 SV=1	--	--	--	--	--	K13162	2e-70	266	aly:ARALYDRAFT_664208	poly(rC)-binding protein 2/3/4	-	GO:0003723//RNA binding	-
CL1023.Contig4_All	1798	41	1.51	39	1.3788	gi|470136721|ref|XP_004304132.1|	132.5	2e-29	PREDICTED: KH domain-containing protein At4g18375-like [Fragaria vesca subsp. vesca]	gi|470136720|ref|XM_004304084.1|	1425	0	PREDICTED: Fragaria vesca subsp. vesca KH domain-containing protein At4g18375-like (LOC101315361), mRNA	sp|P58223|Y4837_ARATH	188	8e-48	KH domain-containing protein At4g18375 OS=Arabidopsis thaliana GN=At4g18375 PE=2 SV=1	--	--	--	--	--	K13162	3e-56	213	aly:ARALYDRAFT_664208	poly(rC)-binding protein 2/3/4	-	GO:0003723//RNA binding	-
CL1024.Contig1_All	473	13	1.82	24	3.2253	--	--	--	--	--	--	--	--	--	--	--	--	--	--	--	--	--	--	--	--	--	--	-	-	-
CL1024.Contig2_All	666	33	3.2811	39	3.7223	--	--	--	--	--	--	--	--	--	--	--	--	--	--	--	--	--	--	--	--	--	--	-	-	-
CL1025.Contig1_All	843	20	1.571	15	1.1311	gi|470133290|ref|XP_004302500.1|	328.6	7e-89	PREDICTED: cell division control protein 2 homolog C-like [Fragaria vesca subsp. vesca]	gi|470133289|ref|XM_004302452.1|	755	0	PREDICTED: Fragaria vesca subsp. vesca cell division control protein 2 homolog C-like (LOC101294673), mRNA	sp|Q2V419|CKB12_ARATH	302	2e-82	Cyclin-dependent kinase B1-2 OS=Arabidopsis thaliana GN=CDKB1-2 PE=1 SV=2	ECU02g1450	142	9e-34	COG0515	Serine/threonine protein kinase	K07760	2e-81	300	ath:AT3G54180	cyclin-dependent kinase [EC:2.7.11.22]	GO:0006468//protein phosphorylation;GO:0051726//regulation of cell cycle;GO:0048825//cotyledon development;GO:0009826//unidimensional cell growth;GO:0010376//stomatal complex formation	GO:0008353//RNA polymerase II carboxy-terminal domain kinase activity;GO:0004713//protein tyrosine kinase activity;GO:0005524//ATP binding;GO:0030332//cyclin binding	GO:0000307//cyclin-dependent protein kinase holoenzyme complex;GO:0005737//cytoplasm;GO:0005634//nucleus
CL1025.Contig2_All	480	3	0.4139	4	0.5297	--	--	--	--	gi|470133289|ref|XM_004302452.1|	161	8e-37	PREDICTED: Fragaria vesca subsp. vesca cell division control protein 2 homolog C-like (LOC101294673), mRNA	--	--	--	--	--	--	--	--	--	--	--	--	--	--	-	-	-
CL1025.Contig3_All	509	4	0.5204	7	0.8742	--	--	--	--	gi|470133289|ref|XM_004302452.1|	161	9e-37	PREDICTED: Fragaria vesca subsp. vesca cell division control protein 2 homolog C-like (LOC101294673), mRNA	--	--	--	--	--	--	--	--	--	--	--	--	--	--	-	-	-
CL1025.Contig4_All	518	40	5.1134	44	5.3994	gi|470133290|ref|XP_004302500.1|	99.4	2e-20	PREDICTED: cell division control protein 2 homolog C-like [Fragaria vesca subsp. vesca]	gi|470133289|ref|XM_004302452.1|	143	2e-31	PREDICTED: Fragaria vesca subsp. vesca cell division control protein 2 homolog C-like (LOC101294673), mRNA	sp|P25859|CKB11_ARATH	84.3	3e-17	Cyclin-dependent kinase B1-1 OS=Arabidopsis thaliana GN=CDKB1-1 PE=1 SV=2	--	--	--	--	--	K07760	9e-17	84.3	ath:AT3G54180	cyclin-dependent kinase [EC:2.7.11.22]	-	GO:0016772//transferase activity, transferring phosphorus-containing groups	-
CL1025.Contig5_All	1232	10	0.5375	17	0.8771	gi|470133290|ref|XP_004302500.1|	606.3	3e-172	PREDICTED: cell division control protein 2 homolog C-like [Fragaria vesca subsp. vesca]	gi|470133289|ref|XM_004302452.1|	1294	0	PREDICTED: Fragaria vesca subsp. vesca cell division control protein 2 homolog C-like (LOC101294673), mRNA	sp|Q38774|CDC2C_ANTMA	540	7e-154	Cell division control protein 2 homolog C OS=Antirrhinum majus GN=CDC2C PE=2 SV=1	ECU02g1450	191	2e-48	COG0515	Serine/threonine protein kinase	K07760	2e-151	533	ath:AT3G54180	cyclin-dependent kinase [EC:2.7.11.22]	GO:0006468//protein phosphorylation;GO:0048825//cotyledon development;GO:0009826//unidimensional cell growth;GO:0010376//stomatal complex formation	GO:0008353//RNA polymerase II carboxy-terminal domain kinase activity;GO:0005524//ATP binding;GO:0030332//cyclin binding	GO:0005737//cytoplasm;GO:0005634//nucleus
CL1025.Contig6_All	2374	543	15.146	530	14.1911	gi|470133290|ref|XP_004302500.1|	176.4	2e-42	PREDICTED: cell division control protein 2 homolog C-like [Fragaria vesca subsp. vesca]	gi|470133289|ref|XM_004302452.1|	1245	0	PREDICTED: Fragaria vesca subsp. vesca cell division control protein 2 homolog C-like (LOC101294673), mRNA	sp|Q38774|CDC2C_ANTMA	540	1e-153	Cell division control protein 2 homolog C OS=Antirrhinum majus GN=CDC2C PE=2 SV=1	ECU02g1450	191	4e-48	COG0515	Serine/threonine protein kinase	K07760	4e-151	533	ath:AT3G54180	cyclin-dependent kinase [EC:2.7.11.22]	GO:0006468//protein phosphorylation;GO:0048825//cotyledon development;GO:0009826//unidimensional cell growth;GO:0010376//stomatal complex formation	GO:0008353//RNA polymerase II carboxy-terminal domain kinase activity;GO:0005524//ATP binding;GO:0030332//cyclin binding	GO:0005737//cytoplasm;GO:0005634//nucleus
CL1026.Contig1_All	337	9	1.7684	6	1.1317	--	--	--	--	--	--	--	--	--	--	--	--	--	--	--	--	--	--	--	--	--	--	-	-	-
CL1026.Contig2_All	249	7	1.8616	4	1.0211	--	--	--	--	--	--	--	--	--	--	--	--	--	--	--	--	--	--	--	--	--	--	-	-	-
CL1027.Contig1_All	916	2864	207.041	7740	537.116	gi|140083587|gb|ABO84841.1|	283.5	3e-75	cytosolic class I small heat-shock protein HSP17.5 [Rosa hybrid cultivar]	gi|140083586|gb|EF157599.1|	527	1e-147	Rosa hybrid cultivar cytosolic class I small heat-shock protein HSP17.5 (hsp17.5) mRNA, complete cds	sp|P19037|HS181_ARATH	236	1e-62	18.1 kDa class I heat shock protein OS=Arabidopsis thaliana GN=HSP18.1 PE=2 SV=1	TM0374	96.3	6e-20	COG0071	Molecular chaperone (small heat shock protein)	K13993	1e-62	238	vvi:100263355	HSP20 family protein	-	-	-
CL1028.Contig1_All	1057	58	3.6336	88	5.2921	gi|470136862|ref|XP_004304200.1|	411	1e-113	PREDICTED: uncharacterized protein YwbO-like isoform 1 [Fragaria vesca subsp. vesca]	gi|470136863|ref|XM_004304153.1|	839	0	PREDICTED: Fragaria vesca subsp. vesca uncharacterized LOC101310818, transcript variant 2 (LOC101310818), mRNA	--	--	--	--	mlr0515	130	3e-30	COG2761	Predicted dithiol-disulfide isomerase involved in polyketide biosynthesis	K11649	5e-14	77	ota:Ot13g00290	SWI/SNF related-matrix-associated actin-dependent regulator of chromatin subfamily C	GO:0009627//systemic acquired resistance;GO:0034976//response to endoplasmic reticulum stress;GO:0009817//defense response to fungus, incompatible interaction;GO:0009723//response to ethylene stimulus	GO:0015035//protein disulfide oxidoreductase activity	GO:0005829//cytosol
CL1028.Contig2_All	1126	10	0.5881	15	0.8468	gi|470136862|ref|XP_004304200.1|	414.5	1e-114	PREDICTED: uncharacterized protein YwbO-like isoform 1 [Fragaria vesca subsp. vesca]	gi|470136863|ref|XM_004304153.1|	839	0	PREDICTED: Fragaria vesca subsp. vesca uncharacterized LOC101310818, transcript variant 2 (LOC101310818), mRNA	--	--	--	--	mlr0515	130	3e-30	COG2761	Predicted dithiol-disulfide isomerase involved in polyketide biosynthesis	K11649	5e-14	77	ota:Ot13g00290	SWI/SNF related-matrix-associated actin-dependent regulator of chromatin subfamily C	GO:0009627//systemic acquired resistance;GO:0034976//response to endoplasmic reticulum stress;GO:0009817//defense response to fungus, incompatible interaction;GO:0009723//response to ethylene stimulus	GO:0015035//protein disulfide oxidoreductase activity	GO:0005829//cytosol
CL1029.Contig1_All	499	35	4.6446	39	4.9681	--	--	--	--	--	--	--	--	--	--	--	--	--	--	--	--	--	--	--	--	--	--	-	-	-
CL1029.Contig2_All	1219	48	2.6074	56	2.9202	gi|462416816|gb|EMJ21553.1|	128.3	2e-28	hypothetical protein PRUPE_ppa015258mg, partial [Prunus persica]	--	--	--	--	sp|Q9SZL8|FRS5_ARATH	72	7e-13	Protein FAR1-RELATED SEQUENCE 5 OS=Arabidopsis thaliana GN=FRS5 PE=2 SV=1	--	--	--	--	--	--	--	--	--	--	-	-	-
CL1029.Contig3_All	1765	193	7.2409	214	7.7071	gi|462416816|gb|EMJ21553.1|	136	2e-30	hypothetical protein PRUPE_ppa015258mg, partial [Prunus persica]	--	--	--	--	sp|Q9SZL8|FRS5_ARATH	74.7	2e-13	Protein FAR1-RELATED SEQUENCE 5 OS=Arabidopsis thaliana GN=FRS5 PE=2 SV=1	--	--	--	--	--	--	--	--	--	--	-	-	-
CL103.Contig1_All	1121	2546	150.394	2525	143.179	gi|462414822|gb|EMJ19559.1|	364.4	2e-99	hypothetical protein PRUPE_ppa011115mg [Prunus persica]	gi|470142974|ref|XM_004307116.1|	662	0	PREDICTED: Fragaria vesca subsp. vesca glutathione transferase GST 23-like (LOC101299125), mRNA	sp|Q9SR36|GSTU8_ARATH	216	2e-56	Glutathione S-transferase U8 OS=Arabidopsis thaliana GN=GSTU8 PE=2 SV=1	SMb20420	64.7	3e-10	COG0625	Glutathione S-transferase	K00799	1e-88	325	vvi:100254124	glutathione S-transferase [EC:2.5.1.18]	-	GO:0004462//lactoylglutathione lyase activity;GO:0016740//transferase activity	-
CL1030.Contig1_All	367	2	0.3609	6	1.0392	--	--	--	--	--	--	--	--	--	--	--	--	--	--	--	--	--	--	--	--	--	--	-	-	-
CL1030.Contig2_All	937	31	2.1908	34	2.3065	--	--	--	--	--	--	--	--	--	--	--	--	--	--	--	--	--	--	--	--	--	--	-	-	-
CL1031.Contig1_All	965	56	3.8427	37	2.4372	gi|462395999|gb|EMJ01798.1|	280.4	3e-74	hypothetical protein PRUPE_ppa012136mg [Prunus persica]	gi|470107810|ref|XM_004290185.1|	428	1e-117	PREDICTED: Fragaria vesca subsp. vesca uncharacterized LOC101302315 (LOC101302315), mRNA	--	--	--	--	--	--	--	--	--	K15192	1e-08	58.9	cre:CHLREDRAFT_170820	TATA-binding protein-associated factor [EC:3.6.4.-]	-	-	GO:0009507//chloroplast
CL1031.Contig2_All	1038	35	2.2328	38	2.3271	gi|462395999|gb|EMJ01798.1|	281.6	1e-74	hypothetical protein PRUPE_ppa012136mg [Prunus persica]	gi|470107810|ref|XM_004290185.1|	428	1e-117	PREDICTED: Fragaria vesca subsp. vesca uncharacterized LOC101302315 (LOC101302315), mRNA	--	--	--	--	--	--	--	--	--	K15192	1e-08	58.9	cre:CHLREDRAFT_170820	TATA-binding protein-associated factor [EC:3.6.4.-]	-	-	GO:0009507//chloroplast
CL1032.Contig1_All	627	39	4.1188	56	5.6773	gi|470135001|ref|XP_004303320.1|	325.5	3e-88	PREDICTED: DCC family protein At1g52590, chloroplastic-like [Fragaria vesca subsp. vesca]	gi|470135000|ref|XM_004303272.1|	617	1e-174	PREDICTED: Fragaria vesca subsp. vesca DCC family protein At1g52590, chloroplastic-like (LOC101302280), mRNA	sp|Q9SSR1|Y1259_ARATH	251	2e-67	DCC family protein At1g52590, chloroplastic OS=Arabidopsis thaliana GN=At1g52590 PE=1 SV=1	BH0852	99.8	3e-21	COG3011	Uncharacterized protein conserved in bacteria	--	--	--	--	--	-	-	GO:0010287//plastoglobule
CL1032.Contig2_All	731	107	9.6927	135	11.7392	gi|470135001|ref|XP_004303320.1|	324.3	1e-87	PREDICTED: DCC family protein At1g52590, chloroplastic-like [Fragaria vesca subsp. vesca]	gi|470135000|ref|XM_004303272.1|	615	1e-173	PREDICTED: Fragaria vesca subsp. vesca DCC family protein At1g52590, chloroplastic-like (LOC101302280), mRNA	sp|Q9SSR1|Y1259_ARATH	248	2e-66	DCC family protein At1g52590, chloroplastic OS=Arabidopsis thaliana GN=At1g52590 PE=1 SV=1	BH0852	96.3	5e-20	COG3011	Uncharacterized protein conserved in bacteria	--	--	--	--	--	-	-	GO:0010287//plastoglobule
CL1033.Contig1_All	3004	39	0.8597	33	0.6983	gi|470125663|ref|XP_004298821.1|	1486.1	0	PREDICTED: DNA repair helicase XPB1-like [Fragaria vesca subsp. vesca]	gi|470125662|ref|XM_004298773.1|	3239	0	PREDICTED: Fragaria vesca subsp. vesca DNA repair helicase XPB1-like (LOC101312439), mRNA	sp|Q38861|XPB1_ARATH	1311	0	DNA repair helicase XPB1 OS=Arabidopsis thaliana GN=XPB1 PE=2 SV=3	YIL143c	760	0	COG1061	DNA or RNA helicases of superfamily II	K10843	0	1368	vvi:100250174	DNA excision repair protein ERCC-3 [EC:3.6.4.12]	GO:0009636//response to toxic substance;GO:0006289//nucleotide-excision repair;GO:0010224//response to UV-B	GO:0004003//ATP-dependent DNA helicase activity;GO:0003677//DNA binding;GO:0005524//ATP binding	GO:0005737//cytoplasm;GO:0000439//core TFIIH complex
CL1033.Contig2_All	2802	14	0.3309	7	0.1588	gi|470125663|ref|XP_004298821.1|	1486.1	0	PREDICTED: DNA repair helicase XPB1-like [Fragaria vesca subsp. vesca]	gi|470125662|ref|XM_004298773.1|	3209	0	PREDICTED: Fragaria vesca subsp. vesca DNA repair helicase XPB1-like (LOC101312439), mRNA	sp|Q38861|XPB1_ARATH	1311	0	DNA repair helicase XPB1 OS=Arabidopsis thaliana GN=XPB1 PE=2 SV=3	YIL143c	760	0	COG1061	DNA or RNA helicases of superfamily II	K10843	0	1368	vvi:100250174	DNA excision repair protein ERCC-3 [EC:3.6.4.12]	GO:0009636//response to toxic substance;GO:0006289//nucleotide-excision repair;GO:0010224//response to UV-B	GO:0004003//ATP-dependent DNA helicase activity;GO:0003677//DNA binding;GO:0005524//ATP binding	GO:0005737//cytoplasm;GO:0000439//core TFIIH complex
CL1033.Contig3_All	223	3	0.8908	5	1.4252	gi|462406085|gb|EMJ11549.1|	144.8	3e-34	hypothetical protein PRUPE_ppa001762mg [Prunus persica]	gi|470146235|ref|XM_004308685.1|	266	8e-69	PREDICTED: Fragaria vesca subsp. vesca DNA repair helicase XPB2-like (LOC101302602), mRNA	sp|Q9FUG4|XPB2_ARATH	137	2e-33	DNA repair helicase XPB2 OS=Arabidopsis thaliana GN=XPB2 PE=2 SV=1	SPAC17A5.06	74.3	5e-14	COG1061	DNA or RNA helicases of superfamily II	K10843	1e-33	139	gmx:100818501	DNA excision repair protein ERCC-3 [EC:3.6.4.12]	GO:0009636//response to toxic substance;GO:0006289//nucleotide-excision repair;GO:0010224//response to UV-B	GO:0004003//ATP-dependent DNA helicase activity;GO:0003677//DNA binding;GO:0005524//ATP binding	GO:0005737//cytoplasm;GO:0000439//core TFIIH complex
CL1033.Contig4_All	2877	33	0.7595	20	0.4419	gi|470125663|ref|XP_004298821.1|	1486.1	0	PREDICTED: DNA repair helicase XPB1-like [Fragaria vesca subsp. vesca]	gi|470125662|ref|XM_004298773.1|	3209	0	PREDICTED: Fragaria vesca subsp. vesca DNA repair helicase XPB1-like (LOC101312439), mRNA	sp|Q38861|XPB1_ARATH	1311	0	DNA repair helicase XPB1 OS=Arabidopsis thaliana GN=XPB1 PE=2 SV=3	YIL143c	760	0	COG1061	DNA or RNA helicases of superfamily II	K10843	0	1368	vvi:100250174	DNA excision repair protein ERCC-3 [EC:3.6.4.12]	GO:0009636//response to toxic substance;GO:0006289//nucleotide-excision repair;GO:0010224//response to UV-B	GO:0004003//ATP-dependent DNA helicase activity;GO:0003677//DNA binding;GO:0005524//ATP binding	GO:0005737//cytoplasm;GO:0000439//core TFIIH complex
CL1034.Contig1_All	2942	1590	35.7876	1412	30.508	gi|470101239|ref|XP_004287084.1|	1271.5	0	PREDICTED: leucine-rich repeat extensin-like protein 4-like [Fragaria vesca subsp. vesca]	gi|470101238|ref|XM_004287036.1|	1354	0	PREDICTED: Fragaria vesca subsp. vesca leucine-rich repeat extensin-like protein 4-like (LOC101299114), mRNA	sp|Q9T0K5|LRX3_ARATH	1001	0	Leucine-rich repeat extensin-like protein 3 OS=Arabidopsis thaliana GN=LRX3 PE=1 SV=1	Rv3876	139	2e-32	COG0455	ATPases involved in chromosome partitioning	K14709	2e-63	243	vcn:VOLCADRAFT_104214	solute carrier family 39 (zinc transporter), member 1/2/3	GO:0000904//cell morphogenesis involved in differentiation	GO:0005515//protein binding;GO:0005199//structural constituent of cell wall	GO:0009505//plant-type cell wall;GO:0009506//plasmodesma
CL1034.Contig2_All	1745	617	23.4136	503	18.3229	gi|470101239|ref|XP_004287084.1|	70.1	1e-10	PREDICTED: leucine-rich repeat extensin-like protein 4-like [Fragaria vesca subsp. vesca]	gi|470101238|ref|XM_004287036.1|	1330	0	PREDICTED: Fragaria vesca subsp. vesca leucine-rich repeat extensin-like protein 4-like (LOC101299114), mRNA	sp|Q9T0K5|LRX3_ARATH	680	0	Leucine-rich repeat extensin-like protein 3 OS=Arabidopsis thaliana GN=LRX3 PE=1 SV=1	XF0818	80.5	9e-15	COG2730	Endoglucanase	K00924	1e-28	126	ath:AT1G28440	[EC:2.7.1.-]	-	GO:0005199//structural constituent of cell wall;GO:0005515//protein binding	GO:0005576//extracellular region;GO:0009506//plasmodesma;GO:0009505//plant-type cell wall
CL1034.Contig3_All	1767	802	30.055	578	20.7928	gi|470101239|ref|XP_004287084.1|	97.4	8e-19	PREDICTED: leucine-rich repeat extensin-like protein 4-like [Fragaria vesca subsp. vesca]	gi|470101238|ref|XM_004287036.1|	1354	0	PREDICTED: Fragaria vesca subsp. vesca leucine-rich repeat extensin-like protein 4-like (LOC101299114), mRNA	sp|Q9T0K5|LRX3_ARATH	704	0	Leucine-rich repeat extensin-like protein 3 OS=Arabidopsis thaliana GN=LRX3 PE=1 SV=1	XF0818	89.4	2e-17	COG2730	Endoglucanase	K13420	1e-29	129	pop:POPTR_1075175	LRR receptor-like serine/threonine-protein kinase FLS2 [EC:2.7.11.1]	-	GO:0005199//structural constituent of cell wall;GO:0005515//protein binding	GO:0005576//extracellular region;GO:0009506//plasmodesma;GO:0009505//plant-type cell wall
CL1034.Contig4_All	3918	308	5.2055	287	4.6563	gi|470101239|ref|XP_004287084.1|	1287.3	0	PREDICTED: leucine-rich repeat extensin-like protein 4-like [Fragaria vesca subsp. vesca]	gi|470101238|ref|XM_004287036.1|	1354	0	PREDICTED: Fragaria vesca subsp. vesca leucine-rich repeat extensin-like protein 4-like (LOC101299114), mRNA	sp|Q9T0K5|LRX3_ARATH	1006	0	Leucine-rich repeat extensin-like protein 3 OS=Arabidopsis thaliana GN=LRX3 PE=1 SV=1	Rv3876	142	6e-33	COG0455	ATPases involved in chromosome partitioning	K09422	7e-111	400	rcu:RCOM_1153840	myb proto-oncogene protein, plant	GO:0000904//cell morphogenesis involved in differentiation	GO:0005515//protein binding;GO:0005199//structural constituent of cell wall	GO:0009505//plant-type cell wall;GO:0009506//plasmodesma
CL1034.Contig5_All	3985	512	8.5079	440	7.0185	gi|470101239|ref|XP_004287084.1|	1304.7	0	PREDICTED: leucine-rich repeat extensin-like protein 4-like [Fragaria vesca subsp. vesca]	gi|470101238|ref|XM_004287036.1|	1354	0	PREDICTED: Fragaria vesca subsp. vesca leucine-rich repeat extensin-like protein 4-like (LOC101299114), mRNA	sp|Q9T0K5|LRX3_ARATH	1019	0	Leucine-rich repeat extensin-like protein 3 OS=Arabidopsis thaliana GN=LRX3 PE=1 SV=1	Rv3876	144	1e-33	COG0455	ATPases involved in chromosome partitioning	K09422	7e-111	400	rcu:RCOM_1153840	myb proto-oncogene protein, plant	GO:0000904//cell morphogenesis involved in differentiation	GO:0005515//protein binding;GO:0003824//catalytic activity;GO:0005199//structural constituent of cell wall	GO:0009505//plant-type cell wall;GO:0009506//plasmodesma
CL1034.Contig6_All	3147	1563	32.8882	1375	27.7734	gi|470101239|ref|XP_004287084.1|	1314.3	0	PREDICTED: leucine-rich repeat extensin-like protein 4-like [Fragaria vesca subsp. vesca]	gi|470101238|ref|XM_004287036.1|	1356	0	PREDICTED: Fragaria vesca subsp. vesca leucine-rich repeat extensin-like protein 4-like (LOC101299114), mRNA	sp|Q9T0K5|LRX3_ARATH	1034	0	Leucine-rich repeat extensin-like protein 3 OS=Arabidopsis thaliana GN=LRX3 PE=1 SV=1	XF0818	141	8e-33	COG2730	Endoglucanase	K14709	3e-65	249	vcn:VOLCADRAFT_104214	solute carrier family 39 (zinc transporter), member 1/2/3	GO:0000904//cell morphogenesis involved in differentiation	GO:0005515//protein binding;GO:0005199//structural constituent of cell wall	GO:0009505//plant-type cell wall;GO:0009506//plasmodesma
CL1035.Contig1_All	2707	746	18.2486	763	17.9167	gi|470115197|ref|XP_004293789.1|	1419.1	0	PREDICTED: uncharacterized protein LOC101298204 [Fragaria vesca subsp. vesca]	gi|470115196|ref|XM_004293741.1|	3108	0	PREDICTED: Fragaria vesca subsp. vesca uncharacterized LOC101298204 (LOC101298204), mRNA	--	--	--	--	--	--	--	--	--	--	--	--	--	--	-	-	-
CL1035.Contig2_All	825	19	1.525	14	1.0787	gi|147775536|emb|CAN73827.1|	216.5	4e-55	hypothetical protein VITISV_003176 [Vitis vinifera]	gi|470134511|ref|XM_004303044.1|	216	3e-53	PREDICTED: Fragaria vesca subsp. vesca uncharacterized LOC101301986 (LOC101301986), mRNA	--	--	--	--	--	--	--	--	--	--	--	--	--	--	GO:0010228//vegetative to reproductive phase transition of meristem;GO:0009630//gravitropism	GO:0003677//DNA binding;GO:0005515//protein binding	GO:0005634//nucleus
CL1035.Contig3_All	5756	135	1.5531	107	1.1816	gi|470115197|ref|XP_004293789.1|	2253.4	0	PREDICTED: uncharacterized protein LOC101298204 [Fragaria vesca subsp. vesca]	gi|470115196|ref|XM_004293741.1|	3667	0	PREDICTED: Fragaria vesca subsp. vesca uncharacterized LOC101298204 (LOC101298204), mRNA	sp|Q8H0U8|RH42_ARATH	64.3	8e-10	DEAD-box ATP-dependent RNA helicase 42 OS=Arabidopsis thaliana GN=RH42 PE=1 SV=2	VC1837	59.3	7e-08	COG3064	Membrane protein involved in colicin uptake	K12811	9e-11	68.9	rcu:RCOM_0075460	ATP-dependent RNA helicase DDX46/PRP5 [EC:3.6.4.13]	-	GO:0003677//DNA binding	-
CL1035.Contig4_All	5709	607	7.0406	537	5.9791	gi|470134512|ref|XP_004303092.1|	2672.5	0	PREDICTED: uncharacterized protein LOC101301986 [Fragaria vesca subsp. vesca]	gi|470134511|ref|XM_004303044.1|	4655	0	PREDICTED: Fragaria vesca subsp. vesca uncharacterized LOC101301986 (LOC101301986), mRNA	sp|B2ZX90|FAS1_ORYSJ	62	4e-09	Chromatin assembly factor 1 subunit FSM OS=Oryza sativa subsp. japonica GN=FSM PE=2 SV=1	aq_1732	62.4	9e-09	COG1418	Predicted HD superfamily hydrolase	K03125	1e-09	65.5	ppp:PHYPADRAFT_94126	transcription initiation factor TFIID subunit 1	GO:0010228//vegetative to reproductive phase transition of meristem;GO:0009630//gravitropism	GO:0003677//DNA binding;GO:0005515//protein binding	GO:0005634//nucleus
CL1036.Contig1_All	228	17	4.9373	26	7.2487	--	--	--	--	gi|470111930|ref|XM_004292146.1|	61.9	3e-07	PREDICTED: Fragaria vesca subsp. vesca F-box/kelch-repeat protein OR23-like (LOC101293367), mRNA	--	--	--	--	--	--	--	--	--	--	--	--	--	--	-	-	-
CL1036.Contig2_All	1542	371	15.9319	435	17.9319	gi|470111931|ref|XP_004292194.1|	728	0	PREDICTED: F-box/kelch-repeat protein OR23-like [Fragaria vesca subsp. vesca]	gi|470111930|ref|XM_004292146.1|	1061	0	PREDICTED: Fragaria vesca subsp. vesca F-box/kelch-repeat protein OR23-like (LOC101293367), mRNA	sp|Q0V7S6|FK125_ARATH	474	4e-134	F-box/kelch-repeat protein OR23 OS=Arabidopsis thaliana GN=OR23 PE=2 SV=1	Rv0312	56.6	1e-07	COG0443	Molecular chaperone	K01115	2e-11	63.2	vcn:VOLCADRAFT_99471	phospholipase D [EC:3.1.4.4]	-	-	GO:0009507//chloroplast
CL1036.Contig3_All	638	14	1.4531	16	1.5941	gi|470111931|ref|XP_004292194.1|	162.5	4e-39	PREDICTED: F-box/kelch-repeat protein OR23-like [Fragaria vesca subsp. vesca]	gi|470111930|ref|XM_004292146.1|	280	2e-72	PREDICTED: Fragaria vesca subsp. vesca F-box/kelch-repeat protein OR23-like (LOC101293367), mRNA	sp|Q0V7S6|FK125_ARATH	81.6	3e-16	F-box/kelch-repeat protein OR23 OS=Arabidopsis thaliana GN=OR23 PE=2 SV=1	--	--	--	--	--	--	--	--	--	--	-	-	-
CL1036.Contig4_All	734	89	8.0292	106	9.1798	gi|470111931|ref|XP_004292194.1|	147.9	1e-34	PREDICTED: F-box/kelch-repeat protein OR23-like [Fragaria vesca subsp. vesca]	gi|470111930|ref|XM_004292146.1|	242	4e-61	PREDICTED: Fragaria vesca subsp. vesca F-box/kelch-repeat protein OR23-like (LOC101293367), mRNA	sp|Q0V7S6|FK125_ARATH	63.5	1e-10	F-box/kelch-repeat protein OR23 OS=Arabidopsis thaliana GN=OR23 PE=2 SV=1	--	--	--	--	--	--	--	--	--	--	-	-	-
CL1037.Contig1_All	970	139	9.489	197	12.9097	gi|470102117|ref|XP_004287505.1|	412.9	4e-114	PREDICTED: meiotic nuclear division protein 1 homolog [Fragaria vesca subsp. vesca]	gi|470102116|ref|XM_004287457.1|	914	0	PREDICTED: Fragaria vesca subsp. vesca meiotic nuclear division protein 1 homolog (LOC101305296), mRNA	sp|Q8GYD2|MND1_ARATH	348	3e-96	Meiotic nuclear division protein 1 homolog OS=Arabidopsis thaliana GN=MND1 PE=1 SV=1	SPAC13A11.03	127	4e-29	COG5124	Protein predicted to be involved in meiotic recombination	--	--	--	--	--	GO:0000278//mitotic cell cycle;GO:0031047//gene silencing by RNA;GO:0006312//mitotic recombination;GO:0010332//response to gamma radiation;GO:0006275//regulation of DNA replication;GO:0007131//reciprocal meiotic recombination;GO:0006261//DNA-dependent DNA replication;GO:0045132//meiotic chromosome segregation;GO:0000724//double-strand break repair via homologous recombination;GO:0042138//meiotic …	GO:0005515//protein binding	GO:0005634//nucleus
CL1037.Contig2_All	388	4	0.6827	1	0.1638	gi|470102117|ref|XP_004287505.1|	175.6	2e-43	PREDICTED: meiotic nuclear division protein 1 homolog [Fragaria vesca subsp. vesca]	gi|470102116|ref|XM_004287457.1|	291	3e-76	PREDICTED: Fragaria vesca subsp. vesca meiotic nuclear division protein 1 homolog (LOC101305296), mRNA	sp|Q8GYD2|MND1_ARATH	162	7e-41	Meiotic nuclear division protein 1 homolog OS=Arabidopsis thaliana GN=MND1 PE=1 SV=1	SPAC13A11.03	95.5	2e-20	COG5124	Protein predicted to be involved in meiotic recombination	--	--	--	--	--	GO:0000278//mitotic cell cycle;GO:0031047//gene silencing by RNA;GO:0006312//mitotic recombination;GO:0010332//response to gamma radiation;GO:0006275//regulation of DNA replication;GO:0007131//reciprocal meiotic recombination;GO:0006261//DNA-dependent DNA replication;GO:0045132//meiotic chromosome segregation;GO:0000724//double-strand break repair via homologous recombination;GO:0042138//meiotic …	GO:0005515//protein binding	GO:0005634//nucleus
CL1038.Contig1_All	1152	17	0.9772	25	1.3795	gi|470109651|ref|XP_004291106.1|	160.6	4e-38	PREDICTED: coenzyme Q-binding protein COQ10 homolog, mitochondrial-like [Fragaria vesca subsp. vesca]	gi|470109650|ref|XM_004291058.1|	357	2e-95	PREDICTED: Fragaria vesca subsp. vesca coenzyme Q-binding protein COQ10 homolog, mitochondrial-like (LOC101304157), mRNA	--	--	--	--	--	--	--	--	--	--	--	--	--	--	-	-	-
CL1038.Contig2_All	1439	48	2.2088	50	2.2087	gi|470109651|ref|XP_004291106.1|	448.4	1e-124	PREDICTED: coenzyme Q-binding protein COQ10 homolog, mitochondrial-like [Fragaria vesca subsp. vesca]	gi|470109650|ref|XM_004291058.1|	821	0	PREDICTED: Fragaria vesca subsp. vesca coenzyme Q-binding protein COQ10 homolog, mitochondrial-like (LOC101304157), mRNA	--	--	--	--	RSc1425	72.4	2e-12	COG2867	Oligoketide cyclase/lipid transport protein	--	--	--	--	--	GO:0019243//methylglyoxal catabolic process to D-lactate;GO:0019375//galactolipid biosynthetic process;GO:0042631//cellular response to water deprivation;GO:0015824//proline transport;GO:0016036//cellular response to phosphate starvation	-	GO:0005739//mitochondrion
CL1038.Contig3_All	1365	7	0.3396	12	0.5588	gi|470109651|ref|XP_004291106.1|	168.3	2e-119	PREDICTED: coenzyme Q-binding protein COQ10 homolog, mitochondrial-like [Fragaria vesca subsp. vesca]	gi|470109650|ref|XM_004291058.1|	458	1e-126	PREDICTED: Fragaria vesca subsp. vesca coenzyme Q-binding protein COQ10 homolog, mitochondrial-like (LOC101304157), mRNA	--	--	--	--	mlr0393	37.7	3e-07	COG2867	Oligoketide cyclase/lipid transport protein	--	--	--	--	--	GO:0019243//methylglyoxal catabolic process to D-lactate;GO:0019375//galactolipid biosynthetic process;GO:0042631//cellular response to water deprivation;GO:0015824//proline transport;GO:0016036//cellular response to phosphate starvation	-	-
CL1039.Contig1_All	1427	57	2.645	57	2.5391	gi|470123069|ref|XP_004297559.1|	628.2	1e-178	PREDICTED: 1,4-dihydroxy-2-naphthoate polyprenyltransferase, chloroplastic-like [Fragaria vesca subsp. vesca]	gi|470123068|ref|XM_004297511.1|	1277	0	PREDICTED: Fragaria vesca subsp. vesca 1,4-dihydroxy-2-naphthoate polyprenyltransferase, chloroplastic-like (LOC101307197), mRNA	sp|Q0WUA3|MENA_ARATH	417	1e-116	1,4-dihydroxy-2-naphthoate polyprenyltransferase, chloroplastic OS=Arabidopsis thaliana GN=ABC4 PE=1 SV=2	slr1518	224	3e-58	COG1575	1,4-dihydroxy-2-naphthoate octaprenyltransferase	K02548	6e-137	485	pop:POPTR_1104883	1,4-dihydroxy-2-naphthoate octaprenyltransferase [EC:2.5.1.74 2.5.1.-]	GO:0016556//mRNA modification;GO:0010103//stomatal complex morphogenesis;GO:0019288//isopentenyl diphosphate biosynthetic process, mevalonate-independent pathway;GO:0009772//photosynthetic electron transport in photosystem II;GO:0010236//plastoquinone biosynthetic process;GO:0010207//photosystem II assembly;GO:0042372//phylloquinone biosynthetic process	GO:0046428//1,4-dihydroxy-2-naphthoate octaprenyltransferase activity	GO:0016021//integral to membrane;GO:0009507//chloroplast;GO:0005886//plasma membrane
CL1039.Contig2_All	1344	23	1.1332	55	2.6013	gi|470123069|ref|XP_004297559.1|	627.5	1e-178	PREDICTED: 1,4-dihydroxy-2-naphthoate polyprenyltransferase, chloroplastic-like [Fragaria vesca subsp. vesca]	gi|470123068|ref|XM_004297511.1|	1245	0	PREDICTED: Fragaria vesca subsp. vesca 1,4-dihydroxy-2-naphthoate polyprenyltransferase, chloroplastic-like (LOC101307197), mRNA	sp|Q0WUA3|MENA_ARATH	417	6e-117	1,4-dihydroxy-2-naphthoate polyprenyltransferase, chloroplastic OS=Arabidopsis thaliana GN=ABC4 PE=1 SV=2	slr1518	224	3e-58	COG1575	1,4-dihydroxy-2-naphthoate octaprenyltransferase	K02548	6e-137	485	pop:POPTR_1104883	1,4-dihydroxy-2-naphthoate octaprenyltransferase [EC:2.5.1.74 2.5.1.-]	GO:0016556//mRNA modification;GO:0010103//stomatal complex morphogenesis;GO:0019288//isopentenyl diphosphate biosynthetic process, mevalonate-independent pathway;GO:0009772//photosynthetic electron transport in photosystem II;GO:0010236//plastoquinone biosynthetic process;GO:0010207//photosystem II assembly;GO:0042372//phylloquinone biosynthetic process	GO:0046428//1,4-dihydroxy-2-naphthoate octaprenyltransferase activity	GO:0016021//integral to membrane;GO:0009507//chloroplast;GO:0005886//plasma membrane
CL104.Contig1_All	220	6	1.806	4	1.1557	--	--	--	--	--	--	--	--	--	--	--	--	--	--	--	--	--	--	--	--	--	--	-	-	-
CL104.Contig2_All	350	16	3.0271	8	1.4529	--	--	--	--	--	--	--	--	--	--	--	--	--	--	--	--	--	--	--	--	--	--	-	-	-
CL104.Contig3_All	412	81	13.0187	54	8.3314	--	--	--	--	--	--	--	--	--	--	--	--	--	--	--	--	--	--	--	--	--	--	-	-	-
CL104.Contig4_All	587	139	15.6803	157	17.0014	--	--	--	--	--	--	--	--	--	--	--	--	--	--	--	--	--	--	--	--	--	--	-	-	-
CL104.Contig5_All	1526	288	12.4973	290	12.08	gi|462402070|gb|EMJ07627.1|	63.5	1e-08	hypothetical protein PRUPE_ppa001926mg [Prunus persica]	gi|470105954|ref|XM_004289295.1|	69.9	7e-09	PREDICTED: Fragaria vesca subsp. vesca formin-like protein 6-like (LOC101314608), mRNA	--	--	--	--	--	--	--	--	--	--	--	--	--	--	-	-	-
CL104.Contig6_All	997	93	6.1768	65	4.1442	--	--	--	--	--	--	--	--	--	--	--	--	--	--	--	--	--	--	--	--	--	--	-	-	-
CL1040.Contig1_All	593	16	1.7867	15	1.6079	gi|302782373|ref|XP_002972960.1|	56.2	3e-07	hypothetical protein SELMODRAFT_441945 [Selaginella moellendorffii] >gi|300159561|gb|EFJ26181.1| hypothetical protein SELMODRAFT_441945 [Selaginella moellendorffii]	--	--	--	--	--	--	--	--	--	--	--	--	--	--	--	--	--	--	-	-	-
CL1040.Contig2_All	532	18	2.2405	26	3.1066	--	--	--	--	--	--	--	--	--	--	--	--	--	--	--	--	--	--	--	--	--	--	-	-	-
CL1041.Contig1_All	1710	3	0.1162	5	0.1859	gi|470126354|ref|XP_004299153.1|	317	0	PREDICTED: serine/threonine-protein kinase AFC2-like isoform 1 [Fragaria vesca subsp. vesca]	gi|470126355|ref|XM_004299106.1|	1227	0	PREDICTED: Fragaria vesca subsp. vesca serine/threonine-protein kinase AFC2-like, transcript variant 2 (LOC101291335), mRNA	sp|P51567|AFC2_ARATH	471	0	Serine/threonine-protein kinase AFC2 OS=Arabidopsis thaliana GN=AFC2 PE=1 SV=1	YBL016w	78.6	8e-18	COG0515	Serine/threonine protein kinase	K08287	0	471	ath:AT4G24740	dual-specificity kinase [EC:2.7.12.1]	GO:0006098//pentose-phosphate shunt;GO:0019760//glucosinolate metabolic process;GO:0016117//carotenoid biosynthetic process;GO:0043085//positive regulation of catalytic activity;GO:0019252//starch biosynthetic process;GO:0006397//mRNA processing;GO:0006783//heme biosynthetic process;GO:0019288//isopentenyl diphosphate biosynthetic process, mevalonate-independent pathway;GO:0000023//maltose metabo…	GO:0005515//protein binding;GO:0004325//ferrochelatase activity;GO:0004712//protein serine/threonine/tyrosine kinase activity;GO:0004674//protein serine/threonine kinase activity;GO:0005524//ATP binding	GO:0009507//chloroplast;GO:0005634//nucleus
CL1041.Contig10_All	1622	3	0.1225	3	0.1176	gi|470126356|ref|XP_004299154.1|	44.3	0	PREDICTED: serine/threonine-protein kinase AFC2-like isoform 2 [Fragaria vesca subsp. vesca]	gi|470126355|ref|XM_004299106.1|	1120	0	PREDICTED: Fragaria vesca subsp. vesca serine/threonine-protein kinase AFC2-like, transcript variant 2 (LOC101291335), mRNA	sp|P51567|AFC2_ARATH	434	2e-157	Serine/threonine-protein kinase AFC2 OS=Arabidopsis thaliana GN=AFC2 PE=1 SV=1	SPAC1687.15	85.1	3e-16	COG0515	Serine/threonine protein kinase	K08287	1e-157	436	aly:ARALYDRAFT_914113	dual-specificity kinase [EC:2.7.12.1]	GO:0006098//pentose-phosphate shunt;GO:0019760//glucosinolate metabolic process;GO:0016117//carotenoid biosynthetic process;GO:0043085//positive regulation of catalytic activity;GO:0019252//starch biosynthetic process;GO:0006397//mRNA processing;GO:0006783//heme biosynthetic process;GO:0019288//isopentenyl diphosphate biosynthetic process, mevalonate-independent pathway;GO:0000023//maltose metabo…	GO:0005515//protein binding;GO:0004325//ferrochelatase activity;GO:0004712//protein serine/threonine/tyrosine kinase activity;GO:0004674//protein serine/threonine kinase activity;GO:0005524//ATP binding	GO:0009507//chloroplast;GO:0005634//nucleus
CL1041.Contig11_All	1239	5	0.2672	2	0.1026	gi|470126356|ref|XP_004299154.1|	127.1	6e-28	PREDICTED: serine/threonine-protein kinase AFC2-like isoform 2 [Fragaria vesca subsp. vesca]	gi|470126355|ref|XM_004299106.1|	892	0	PREDICTED: Fragaria vesca subsp. vesca serine/threonine-protein kinase AFC2-like, transcript variant 2 (LOC101291335), mRNA	sp|P51567|AFC2_ARATH	365	2e-101	Serine/threonine-protein kinase AFC2 OS=Arabidopsis thaliana GN=AFC2 PE=1 SV=1	SPAC1687.15	79.7	1e-14	COG0515	Serine/threonine protein kinase	K08287	1e-101	368	aly:ARALYDRAFT_914113	dual-specificity kinase [EC:2.7.12.1]	GO:0006468//protein phosphorylation;GO:0006397//mRNA processing	GO:0004712//protein serine/threonine/tyrosine kinase activity;GO:0005524//ATP binding;GO:0004674//protein serine/threonine kinase activity	-
CL1041.Contig12_All	1949	12	0.4077	14	0.4566	gi|470126356|ref|XP_004299154.1|	80.5	7e-91	PREDICTED: serine/threonine-protein kinase AFC2-like isoform 2 [Fragaria vesca subsp. vesca]	gi|470126355|ref|XM_004299106.1|	892	0	PREDICTED: Fragaria vesca subsp. vesca serine/threonine-protein kinase AFC2-like, transcript variant 2 (LOC101291335), mRNA	sp|P51567|AFC2_ARATH	364	1e-100	Serine/threonine-protein kinase AFC2 OS=Arabidopsis thaliana GN=AFC2 PE=1 SV=1	SPAC1687.15	78.2	5e-14	COG0515	Serine/threonine protein kinase	K08287	6e-101	366	aly:ARALYDRAFT_914113	dual-specificity kinase [EC:2.7.12.1]	GO:0006468//protein phosphorylation;GO:0006397//mRNA processing	GO:0004712//protein serine/threonine/tyrosine kinase activity;GO:0005524//ATP binding;GO:0004674//protein serine/threonine kinase activity	-
CL1041.Contig13_All	1859	8	0.285	7	0.2394	gi|470126356|ref|XP_004299154.1|	44.3	1e-52	PREDICTED: serine/threonine-protein kinase AFC2-like isoform 2 [Fragaria vesca subsp. vesca]	gi|470126355|ref|XM_004299106.1|	892	0	PREDICTED: Fragaria vesca subsp. vesca serine/threonine-protein kinase AFC2-like, transcript variant 2 (LOC101291335), mRNA	sp|P51567|AFC2_ARATH	364	1e-100	Serine/threonine-protein kinase AFC2 OS=Arabidopsis thaliana GN=AFC2 PE=1 SV=1	SPAC1687.15	78.2	5e-14	COG0515	Serine/threonine protein kinase	K08287	6e-101	366	aly:ARALYDRAFT_914113	dual-specificity kinase [EC:2.7.12.1]	GO:0006468//protein phosphorylation;GO:0006397//mRNA processing	GO:0004712//protein serine/threonine/tyrosine kinase activity;GO:0005524//ATP binding;GO:0004674//protein serine/threonine kinase activity	-
CL1041.Contig14_All	2052	7	0.2259	8	0.2478	gi|470126356|ref|XP_004299154.1|	44.3	9e-86	PREDICTED: serine/threonine-protein kinase AFC2-like isoform 2 [Fragaria vesca subsp. vesca]	gi|470126355|ref|XM_004299106.1|	892	0	PREDICTED: Fragaria vesca subsp. vesca serine/threonine-protein kinase AFC2-like, transcript variant 2 (LOC101291335), mRNA	sp|P51567|AFC2_ARATH	364	1e-100	Serine/threonine-protein kinase AFC2 OS=Arabidopsis thaliana GN=AFC2 PE=1 SV=1	SPAC1687.15	78.2	5e-14	COG0515	Serine/threonine protein kinase	K08287	7e-101	366	aly:ARALYDRAFT_914113	dual-specificity kinase [EC:2.7.12.1]	GO:0006468//protein phosphorylation;GO:0006397//mRNA processing	GO:0004712//protein serine/threonine/tyrosine kinase activity;GO:0005524//ATP binding;GO:0004674//protein serine/threonine kinase activity	-
CL1041.Contig15_All	1580	2	0.0838	1	0.0402	gi|470126356|ref|XP_004299154.1|	241.1	4e-62	PREDICTED: serine/threonine-protein kinase AFC2-like isoform 2 [Fragaria vesca subsp. vesca]	gi|470126355|ref|XM_004299106.1|	892	0	PREDICTED: Fragaria vesca subsp. vesca serine/threonine-protein kinase AFC2-like, transcript variant 2 (LOC101291335), mRNA	sp|P51567|AFC2_ARATH	364	9e-101	Serine/threonine-protein kinase AFC2 OS=Arabidopsis thaliana GN=AFC2 PE=1 SV=1	SPAC1687.15	78.2	4e-14	COG0515	Serine/threonine protein kinase	K08287	5e-101	366	aly:ARALYDRAFT_914113	dual-specificity kinase [EC:2.7.12.1]	GO:0006468//protein phosphorylation;GO:0006397//mRNA processing	GO:0004712//protein serine/threonine/tyrosine kinase activity;GO:0005524//ATP binding;GO:0004674//protein serine/threonine kinase activity	-
CL1041.Contig16_All	1667	3	0.1192	2	0.0763	gi|470126356|ref|XP_004299154.1|	241.1	4e-62	PREDICTED: serine/threonine-protein kinase AFC2-like isoform 2 [Fragaria vesca subsp. vesca]	gi|470126355|ref|XM_004299106.1|	892	0	PREDICTED: Fragaria vesca subsp. vesca serine/threonine-protein kinase AFC2-like, transcript variant 2 (LOC101291335), mRNA	sp|P51567|AFC2_ARATH	364	9e-101	Serine/threonine-protein kinase AFC2 OS=Arabidopsis thaliana GN=AFC2 PE=1 SV=1	SPAC1687.15	78.2	4e-14	COG0515	Serine/threonine protein kinase	K08287	5e-101	366	aly:ARALYDRAFT_914113	dual-specificity kinase [EC:2.7.12.1]	GO:0006468//protein phosphorylation;GO:0006397//mRNA processing	GO:0004712//protein serine/threonine/tyrosine kinase activity;GO:0005524//ATP binding;GO:0004674//protein serine/threonine kinase activity	-
CL1041.Contig17_All	1858	3	0.1069	4	0.1368	gi|470126356|ref|XP_004299154.1|	353.2	9e-96	PREDICTED: serine/threonine-protein kinase AFC2-like isoform 2 [Fragaria vesca subsp. vesca]	gi|470126353|ref|XM_004299105.1|	1102	0	PREDICTED: Fragaria vesca subsp. vesca serine/threonine-protein kinase AFC2-like, transcript variant 1 (LOC101291335), mRNA	sp|P51567|AFC2_ARATH	375	4e-104	Serine/threonine-protein kinase AFC2 OS=Arabidopsis thaliana GN=AFC2 PE=1 SV=1	SPAC1687.15	78.2	5e-14	COG0515	Serine/threonine protein kinase	K08287	1e-103	375	ath:AT4G24740	dual-specificity kinase [EC:2.7.12.1]	GO:0006468//protein phosphorylation;GO:0006397//mRNA processing	GO:0004712//protein serine/threonine/tyrosine kinase activity;GO:0005524//ATP binding;GO:0004674//protein serine/threonine kinase activity	-
CL1041.Contig18_All	1694	3	0.1173	5	0.1876	gi|470126354|ref|XP_004299153.1|	356.7	0	PREDICTED: serine/threonine-protein kinase AFC2-like isoform 1 [Fragaria vesca subsp. vesca]	gi|470126355|ref|XM_004299106.1|	1120	0	PREDICTED: Fragaria vesca subsp. vesca serine/threonine-protein kinase AFC2-like, transcript variant 2 (LOC101291335), mRNA	sp|P51567|AFC2_ARATH	434	0	Serine/threonine-protein kinase AFC2 OS=Arabidopsis thaliana GN=AFC2 PE=1 SV=1	SPAC1687.15	85.1	3e-16	COG0515	Serine/threonine protein kinase	K08287	0	434	ath:AT4G24740	dual-specificity kinase [EC:2.7.12.1]	GO:0006098//pentose-phosphate shunt;GO:0019760//glucosinolate metabolic process;GO:0016117//carotenoid biosynthetic process;GO:0043085//positive regulation of catalytic activity;GO:0019252//starch biosynthetic process;GO:0006397//mRNA processing;GO:0006783//heme biosynthetic process;GO:0019288//isopentenyl diphosphate biosynthetic process, mevalonate-independent pathway;GO:0000023//maltose metabo…	GO:0005515//protein binding;GO:0004325//ferrochelatase activity;GO:0004712//protein serine/threonine/tyrosine kinase activity;GO:0004674//protein serine/threonine kinase activity;GO:0005524//ATP binding	GO:0009507//chloroplast;GO:0005634//nucleus
CL1041.Contig19_All	1399	2	0.0947	3	0.1363	gi|470126356|ref|XP_004299154.1|	681	0	PREDICTED: serine/threonine-protein kinase AFC2-like isoform 2 [Fragaria vesca subsp. vesca]	gi|470126355|ref|XM_004299106.1|	1509	0	PREDICTED: Fragaria vesca subsp. vesca serine/threonine-protein kinase AFC2-like, transcript variant 2 (LOC101291335), mRNA	sp|P51567|AFC2_ARATH	587	7e-168	Serine/threonine-protein kinase AFC2 OS=Arabidopsis thaliana GN=AFC2 PE=1 SV=1	YBL016w	92.4	2e-18	COG0515	Serine/threonine protein kinase	K08287	4e-168	589	aly:ARALYDRAFT_914113	dual-specificity kinase [EC:2.7.12.1]	GO:0006468//protein phosphorylation;GO:0006397//mRNA processing	GO:0004712//protein serine/threonine/tyrosine kinase activity;GO:0005524//ATP binding;GO:0004674//protein serine/threonine kinase activity	-
CL1041.Contig2_All	866	7	0.5353	7	0.5138	gi|470148908|ref|XP_004309989.1|	248.1	1e-64	PREDICTED: serine/threonine-protein kinase AFC2-like [Fragaria vesca subsp. vesca]	gi|470148907|ref|XM_004309941.1|	571	1e-160	PREDICTED: Fragaria vesca subsp. vesca serine/threonine-protein kinase AFC2-like (LOC101305429), mRNA	sp|P51566|AFC1_ARATH	262	2e-70	Serine/threonine-protein kinase AFC1 OS=Arabidopsis thaliana GN=AFC1 PE=2 SV=2	SPAC1687.15	60.8	3e-09	COG0515	Serine/threonine protein kinase	K08287	1e-68	257	osa:4327372	dual-specificity kinase [EC:2.7.12.1]	GO:0006468//protein phosphorylation	GO:0004712//protein serine/threonine/tyrosine kinase activity;GO:0005524//ATP binding;GO:0004674//protein serine/threonine kinase activity	-
CL1041.Contig20_All	1433	3	0.1386	4	0.1774	gi|470126356|ref|XP_004299154.1|	239.2	1e-61	PREDICTED: serine/threonine-protein kinase AFC2-like isoform 2 [Fragaria vesca subsp. vesca]	gi|470126355|ref|XM_004299106.1|	892	0	PREDICTED: Fragaria vesca subsp. vesca serine/threonine-protein kinase AFC2-like, transcript variant 2 (LOC101291335), mRNA	sp|P51567|AFC2_ARATH	365	3e-101	Serine/threonine-protein kinase AFC2 OS=Arabidopsis thaliana GN=AFC2 PE=1 SV=1	SPAC1687.15	79.7	1e-14	COG0515	Serine/threonine protein kinase	K08287	2e-101	368	aly:ARALYDRAFT_914113	dual-specificity kinase [EC:2.7.12.1]	GO:0006468//protein phosphorylation;GO:0006397//mRNA processing	GO:0004712//protein serine/threonine/tyrosine kinase activity;GO:0005524//ATP binding;GO:0004674//protein serine/threonine kinase activity	-
CL1041.Contig21_All	1264	2	0.1048	2	0.1006	gi|470126356|ref|XP_004299154.1|	127.1	6e-28	PREDICTED: serine/threonine-protein kinase AFC2-like isoform 2 [Fragaria vesca subsp. vesca]	gi|470126355|ref|XM_004299106.1|	892	0	PREDICTED: Fragaria vesca subsp. vesca serine/threonine-protein kinase AFC2-like, transcript variant 2 (LOC101291335), mRNA	sp|P51567|AFC2_ARATH	365	2e-101	Serine/threonine-protein kinase AFC2 OS=Arabidopsis thaliana GN=AFC2 PE=1 SV=1	SPAC1687.15	79.7	1e-14	COG0515	Serine/threonine protein kinase	K08287	1e-101	368	aly:ARALYDRAFT_914113	dual-specificity kinase [EC:2.7.12.1]	GO:0006468//protein phosphorylation;GO:0006397//mRNA processing	GO:0004712//protein serine/threonine/tyrosine kinase activity;GO:0005524//ATP binding;GO:0004674//protein serine/threonine kinase activity	-
CL1041.Contig22_All	1428	2	0.0927	3	0.1335	gi|470126356|ref|XP_004299154.1|	681	0	PREDICTED: serine/threonine-protein kinase AFC2-like isoform 2 [Fragaria vesca subsp. vesca]	gi|470126355|ref|XM_004299106.1|	1509	0	PREDICTED: Fragaria vesca subsp. vesca serine/threonine-protein kinase AFC2-like, transcript variant 2 (LOC101291335), mRNA	sp|P51567|AFC2_ARATH	587	7e-168	Serine/threonine-protein kinase AFC2 OS=Arabidopsis thaliana GN=AFC2 PE=1 SV=1	YBL016w	92.4	2e-18	COG0515	Serine/threonine protein kinase	K08287	4e-168	589	aly:ARALYDRAFT_914113	dual-specificity kinase [EC:2.7.12.1]	GO:0006468//protein phosphorylation;GO:0006397//mRNA processing	GO:0004712//protein serine/threonine/tyrosine kinase activity;GO:0005524//ATP binding;GO:0004674//protein serine/threonine kinase activity	-
CL1041.Contig23_All	1714	20	0.7727	14	0.5192	gi|470126354|ref|XP_004299153.1|	356.7	0	PREDICTED: serine/threonine-protein kinase AFC2-like isoform 1 [Fragaria vesca subsp. vesca]	gi|470126355|ref|XM_004299106.1|	1128	0	PREDICTED: Fragaria vesca subsp. vesca serine/threonine-protein kinase AFC2-like, transcript variant 2 (LOC101291335), mRNA	sp|P51567|AFC2_ARATH	434	0	Serine/threonine-protein kinase AFC2 OS=Arabidopsis thaliana GN=AFC2 PE=1 SV=1	SPAC1687.15	85.1	3e-16	COG0515	Serine/threonine protein kinase	K08287	0	434	ath:AT4G24740	dual-specificity kinase [EC:2.7.12.1]	GO:0006098//pentose-phosphate shunt;GO:0019760//glucosinolate metabolic process;GO:0016117//carotenoid biosynthetic process;GO:0043085//positive regulation of catalytic activity;GO:0019252//starch biosynthetic process;GO:0006397//mRNA processing;GO:0006783//heme biosynthetic process;GO:0019288//isopentenyl diphosphate biosynthetic process, mevalonate-independent pathway;GO:0000023//maltose metabo…	GO:0005515//protein binding;GO:0004325//ferrochelatase activity;GO:0004712//protein serine/threonine/tyrosine kinase activity;GO:0004674//protein serine/threonine kinase activity;GO:0005524//ATP binding	GO:0009507//chloroplast;GO:0005634//nucleus
CL1041.Contig24_All	1516	2	0.0874	3	0.1258	gi|470126356|ref|XP_004299154.1|	166.8	0	PREDICTED: serine/threonine-protein kinase AFC2-like isoform 2 [Fragaria vesca subsp. vesca]	gi|470126355|ref|XM_004299106.1|	1128	0	PREDICTED: Fragaria vesca subsp. vesca serine/threonine-protein kinase AFC2-like, transcript variant 2 (LOC101291335), mRNA	sp|P51567|AFC2_ARATH	434	1e-162	Serine/threonine-protein kinase AFC2 OS=Arabidopsis thaliana GN=AFC2 PE=1 SV=1	SPAC1687.15	85.1	3e-16	COG0515	Serine/threonine protein kinase	K08287	6e-163	436	aly:ARALYDRAFT_914113	dual-specificity kinase [EC:2.7.12.1]	GO:0006468//protein phosphorylation;GO:0006397//mRNA processing	GO:0004712//protein serine/threonine/tyrosine kinase activity;GO:0005524//ATP binding;GO:0004674//protein serine/threonine kinase activity	-
CL1041.Contig25_All	1016	8	0.5214	13	0.8133	gi|462419051|gb|EMJ23314.1|	274.6	1e-72	hypothetical protein PRUPE_ppa005689mg [Prunus persica]	gi|470148907|ref|XM_004309941.1|	670	0	PREDICTED: Fragaria vesca subsp. vesca serine/threonine-protein kinase AFC2-like (LOC101305429), mRNA	sp|P51566|AFC1_ARATH	262	3e-70	Serine/threonine-protein kinase AFC1 OS=Arabidopsis thaliana GN=AFC1 PE=2 SV=2	SPAC1687.15	60.8	4e-09	COG0515	Serine/threonine protein kinase	K08287	2e-68	257	osa:4327372	dual-specificity kinase [EC:2.7.12.1]	GO:0006468//protein phosphorylation	GO:0004712//protein serine/threonine/tyrosine kinase activity;GO:0005524//ATP binding;GO:0004674//protein serine/threonine kinase activity	-
CL1041.Contig26_All	1816	5	0.1823	10	0.35	gi|470126354|ref|XP_004299153.1|	44.3	0	PREDICTED: serine/threonine-protein kinase AFC2-like isoform 1 [Fragaria vesca subsp. vesca]	gi|470126355|ref|XM_004299106.1|	1128	0	PREDICTED: Fragaria vesca subsp. vesca serine/threonine-protein kinase AFC2-like, transcript variant 2 (LOC101291335), mRNA	sp|P51567|AFC2_ARATH	434	0	Serine/threonine-protein kinase AFC2 OS=Arabidopsis thaliana GN=AFC2 PE=1 SV=1	SPAC1687.15	85.1	4e-16	COG0515	Serine/threonine protein kinase	K08287	0	434	ath:AT4G24740	dual-specificity kinase [EC:2.7.12.1]	GO:0006098//pentose-phosphate shunt;GO:0019760//glucosinolate metabolic process;GO:0016117//carotenoid biosynthetic process;GO:0043085//positive regulation of catalytic activity;GO:0019252//starch biosynthetic process;GO:0006397//mRNA processing;GO:0006783//heme biosynthetic process;GO:0019288//isopentenyl diphosphate biosynthetic process, mevalonate-independent pathway;GO:0000023//maltose metabo…	GO:0005515//protein binding;GO:0004325//ferrochelatase activity;GO:0004712//protein serine/threonine/tyrosine kinase activity;GO:0004674//protein serine/threonine kinase activity;GO:0005524//ATP binding	GO:0009507//chloroplast;GO:0005634//nucleus
CL1041.Contig27_All	461	0	0	2	0.2758	gi|462419051|gb|EMJ23314.1|	276.6	9e-74	hypothetical protein PRUPE_ppa005689mg [Prunus persica]	gi|470148907|ref|XM_004309941.1|	605	1e-170	PREDICTED: Fragaria vesca subsp. vesca serine/threonine-protein kinase AFC2-like (LOC101305429), mRNA	sp|P51567|AFC2_ARATH	189	5e-49	Serine/threonine-protein kinase AFC2 OS=Arabidopsis thaliana GN=AFC2 PE=1 SV=1	--	--	--	--	--	K08287	7e-49	190	aly:ARALYDRAFT_914113	dual-specificity kinase [EC:2.7.12.1]	GO:0006468//protein phosphorylation;GO:0006397//mRNA processing	GO:0004712//protein serine/threonine/tyrosine kinase activity;GO:0005524//ATP binding;GO:0004674//protein serine/threonine kinase activity	-
CL1041.Contig3_All	586	20	2.26	28	3.0373	gi|470148908|ref|XP_004309989.1|	410.2	1e-113	PREDICTED: serine/threonine-protein kinase AFC2-like [Fragaria vesca subsp. vesca]	gi|470148907|ref|XM_004309941.1|	844	0	PREDICTED: Fragaria vesca subsp. vesca serine/threonine-protein kinase AFC2-like (LOC101305429), mRNA	sp|P51566|AFC1_ARATH	352	1e-97	Serine/threonine-protein kinase AFC1 OS=Arabidopsis thaliana GN=AFC1 PE=2 SV=2	SPAC1687.15	68.9	5e-12	COG0515	Serine/threonine protein kinase	K08287	6e-95	344	osa:4327372	dual-specificity kinase [EC:2.7.12.1]	GO:0006468//protein phosphorylation;GO:0006397//mRNA processing	GO:0004712//protein serine/threonine/tyrosine kinase activity;GO:0005524//ATP binding;GO:0004674//protein serine/threonine kinase activity	-
CL1041.Contig4_All	1457	4	0.1818	6	0.2618	gi|470126356|ref|XP_004299154.1|	239.2	1e-61	PREDICTED: serine/threonine-protein kinase AFC2-like isoform 2 [Fragaria vesca subsp. vesca]	gi|470126355|ref|XM_004299106.1|	892	0	PREDICTED: Fragaria vesca subsp. vesca serine/threonine-protein kinase AFC2-like, transcript variant 2 (LOC101291335), mRNA	sp|P51567|AFC2_ARATH	365	3e-101	Serine/threonine-protein kinase AFC2 OS=Arabidopsis thaliana GN=AFC2 PE=1 SV=1	SPAC1687.15	79.7	1e-14	COG0515	Serine/threonine protein kinase	K08287	2e-101	368	aly:ARALYDRAFT_914113	dual-specificity kinase [EC:2.7.12.1]	GO:0006468//protein phosphorylation;GO:0006397//mRNA processing	GO:0004712//protein serine/threonine/tyrosine kinase activity;GO:0005524//ATP binding;GO:0004674//protein serine/threonine kinase activity	-
CL1041.Contig5_All	1621	3	0.1226	5	0.1961	gi|470126354|ref|XP_004299153.1|	864	0	PREDICTED: serine/threonine-protein kinase AFC2-like isoform 1 [Fragaria vesca subsp. vesca]	gi|470126353|ref|XM_004299105.1|	1966	0	PREDICTED: Fragaria vesca subsp. vesca serine/threonine-protein kinase AFC2-like, transcript variant 1 (LOC101291335), mRNA	sp|P51567|AFC2_ARATH	736	0	Serine/threonine-protein kinase AFC2 OS=Arabidopsis thaliana GN=AFC2 PE=1 SV=1	YBL016w	97.8	5e-20	COG0515	Serine/threonine protein kinase	K08287	0	736	ath:AT4G24740	dual-specificity kinase [EC:2.7.12.1]	GO:0006098//pentose-phosphate shunt;GO:0019760//glucosinolate metabolic process;GO:0016117//carotenoid biosynthetic process;GO:0043085//positive regulation of catalytic activity;GO:0019252//starch biosynthetic process;GO:0006397//mRNA processing;GO:0006783//heme biosynthetic process;GO:0019288//isopentenyl diphosphate biosynthetic process, mevalonate-independent pathway;GO:0000023//maltose metabo…	GO:0005515//protein binding;GO:0004325//ferrochelatase activity;GO:0004712//protein serine/threonine/tyrosine kinase activity;GO:0004674//protein serine/threonine kinase activity;GO:0005524//ATP binding	GO:0009507//chloroplast;GO:0005634//nucleus
CL1041.Contig6_All	1517	2	0.0873	3	0.1257	gi|470126356|ref|XP_004299154.1|	127.1	0	PREDICTED: serine/threonine-protein kinase AFC2-like isoform 2 [Fragaria vesca subsp. vesca]	gi|470126355|ref|XM_004299106.1|	1227	0	PREDICTED: Fragaria vesca subsp. vesca serine/threonine-protein kinase AFC2-like, transcript variant 2 (LOC101291335), mRNA	sp|P51567|AFC2_ARATH	471	2e-162	Serine/threonine-protein kinase AFC2 OS=Arabidopsis thaliana GN=AFC2 PE=1 SV=1	YBL016w	78.6	3e-16	COG0515	Serine/threonine protein kinase	K08287	1e-162	473	aly:ARALYDRAFT_914113	dual-specificity kinase [EC:2.7.12.1]	GO:0006468//protein phosphorylation;GO:0006397//mRNA processing	GO:0004712//protein serine/threonine/tyrosine kinase activity;GO:0005524//ATP binding;GO:0004674//protein serine/threonine kinase activity	-
CL1041.Contig7_All	1597	16	0.6634	25	0.9951	gi|470126354|ref|XP_004299153.1|	864	0	PREDICTED: serine/threonine-protein kinase AFC2-like isoform 1 [Fragaria vesca subsp. vesca]	gi|470126353|ref|XM_004299105.1|	1966	0	PREDICTED: Fragaria vesca subsp. vesca serine/threonine-protein kinase AFC2-like, transcript variant 1 (LOC101291335), mRNA	sp|P51567|AFC2_ARATH	736	0	Serine/threonine-protein kinase AFC2 OS=Arabidopsis thaliana GN=AFC2 PE=1 SV=1	YBL016w	97.8	5e-20	COG0515	Serine/threonine protein kinase	K08287	0	736	ath:AT4G24740	dual-specificity kinase [EC:2.7.12.1]	GO:0006098//pentose-phosphate shunt;GO:0019760//glucosinolate metabolic process;GO:0016117//carotenoid biosynthetic process;GO:0043085//positive regulation of catalytic activity;GO:0019252//starch biosynthetic process;GO:0006397//mRNA processing;GO:0006783//heme biosynthetic process;GO:0019288//isopentenyl diphosphate biosynthetic process, mevalonate-independent pathway;GO:0000023//maltose metabo…	GO:0005515//protein binding;GO:0004325//ferrochelatase activity;GO:0004712//protein serine/threonine/tyrosine kinase activity;GO:0004674//protein serine/threonine kinase activity;GO:0005524//ATP binding	GO:0009507//chloroplast;GO:0005634//nucleus
CL1041.Contig8_All	1695	2	0.0781	1	0.0375	gi|470126356|ref|XP_004299154.1|	80.5	2e-57	PREDICTED: serine/threonine-protein kinase AFC2-like isoform 2 [Fragaria vesca subsp. vesca]	gi|470126355|ref|XM_004299106.1|	892	0	PREDICTED: Fragaria vesca subsp. vesca serine/threonine-protein kinase AFC2-like, transcript variant 2 (LOC101291335), mRNA	sp|P51567|AFC2_ARATH	364	1e-100	Serine/threonine-protein kinase AFC2 OS=Arabidopsis thaliana GN=AFC2 PE=1 SV=1	SPAC1687.15	78.2	4e-14	COG0515	Serine/threonine protein kinase	K08287	5e-101	366	aly:ARALYDRAFT_914113	dual-specificity kinase [EC:2.7.12.1]	GO:0006468//protein phosphorylation;GO:0006397//mRNA processing	GO:0004712//protein serine/threonine/tyrosine kinase activity;GO:0005524//ATP binding;GO:0004674//protein serine/threonine kinase activity	-
CL1041.Contig9_All	1440	2	0.092	2	0.0883	gi|470126356|ref|XP_004299154.1|	166.8	0	PREDICTED: serine/threonine-protein kinase AFC2-like isoform 2 [Fragaria vesca subsp. vesca]	gi|470126355|ref|XM_004299106.1|	1120	0	PREDICTED: Fragaria vesca subsp. vesca serine/threonine-protein kinase AFC2-like, transcript variant 2 (LOC101291335), mRNA	sp|P51567|AFC2_ARATH	434	1e-162	Serine/threonine-protein kinase AFC2 OS=Arabidopsis thaliana GN=AFC2 PE=1 SV=1	SPAC1687.15	85.1	3e-16	COG0515	Serine/threonine protein kinase	K08287	6e-163	436	aly:ARALYDRAFT_914113	dual-specificity kinase [EC:2.7.12.1]	GO:0006468//protein phosphorylation;GO:0006397//mRNA processing	GO:0004712//protein serine/threonine/tyrosine kinase activity;GO:0005524//ATP binding;GO:0004674//protein serine/threonine kinase activity	-
CL1042.Contig1_All	2901	21	0.4793	21	0.4601	gi|470103526|ref|XP_004288187.1|	1116.7	0	PREDICTED: probable LRR receptor-like serine/threonine-protein kinase At5g10290-like [Fragaria vesca subsp. vesca]	gi|470103525|ref|XM_004288139.1|	2149	0	PREDICTED: Fragaria vesca subsp. vesca probable LRR receptor-like serine/threonine-protein kinase At5g10290-like (LOC101291862), mRNA	sp|C0LGT1|Y5129_ARATH	983	0	Probable LRR receptor-like serine/threonine-protein kinase At5g10290 OS=Arabidopsis thaliana GN=At5g10290 PE=1 SV=1	YAR019c	84.7	8e-16	COG0515	Serine/threonine protein kinase	K13418	0	637	vvi:100247683	somatic embryogenesis receptor kinase 1 [EC:2.7.10.1 2.7.11.1]	GO:0006468//protein phosphorylation	GO:0004713//protein tyrosine kinase activity;GO:0005524//ATP binding;GO:0004674//protein serine/threonine kinase activity	GO:0005886//plasma membrane;GO:0016021//integral to membrane
CL1042.Contig2_All	2846	17	0.3955	16	0.3574	gi|470103526|ref|XP_004288187.1|	1116.7	0	PREDICTED: probable LRR receptor-like serine/threonine-protein kinase At5g10290-like [Fragaria vesca subsp. vesca]	gi|470103525|ref|XM_004288139.1|	2149	0	PREDICTED: Fragaria vesca subsp. vesca probable LRR receptor-like serine/threonine-protein kinase At5g10290-like (LOC101291862), mRNA	sp|C0LGT1|Y5129_ARATH	983	0	Probable LRR receptor-like serine/threonine-protein kinase At5g10290 OS=Arabidopsis thaliana GN=At5g10290 PE=1 SV=1	YAR019c	84.7	8e-16	COG0515	Serine/threonine protein kinase	K13418	0	637	vvi:100247683	somatic embryogenesis receptor kinase 1 [EC:2.7.10.1 2.7.11.1]	GO:0006468//protein phosphorylation	GO:0004713//protein tyrosine kinase activity;GO:0005524//ATP binding;GO:0004674//protein serine/threonine kinase activity	GO:0005886//plasma membrane;GO:0016021//integral to membrane
CL1042.Contig3_All	3044	143	3.1108	147	3.0697	gi|470103526|ref|XP_004288187.1|	1116.7	0	PREDICTED: probable LRR receptor-like serine/threonine-protein kinase At5g10290-like [Fragaria vesca subsp. vesca]	gi|470103525|ref|XM_004288139.1|	2149	0	PREDICTED: Fragaria vesca subsp. vesca probable LRR receptor-like serine/threonine-protein kinase At5g10290-like (LOC101291862), mRNA	sp|C0LGT1|Y5129_ARATH	983	0	Probable LRR receptor-like serine/threonine-protein kinase At5g10290 OS=Arabidopsis thaliana GN=At5g10290 PE=1 SV=1	YAR019c	84.7	8e-16	COG0515	Serine/threonine protein kinase	K13418	0	637	vvi:100247683	somatic embryogenesis receptor kinase 1 [EC:2.7.10.1 2.7.11.1]	GO:0006468//protein phosphorylation	GO:0004713//protein tyrosine kinase activity;GO:0005524//ATP binding;GO:0004674//protein serine/threonine kinase activity	GO:0005886//plasma membrane;GO:0016021//integral to membrane
CL1042.Contig4_All	2980	20	0.4444	16	0.3413	gi|470103526|ref|XP_004288187.1|	1116.7	0	PREDICTED: probable LRR receptor-like serine/threonine-protein kinase At5g10290-like [Fragaria vesca subsp. vesca]	gi|470103525|ref|XM_004288139.1|	2149	0	PREDICTED: Fragaria vesca subsp. vesca probable LRR receptor-like serine/threonine-protein kinase At5g10290-like (LOC101291862), mRNA	sp|C0LGT1|Y5129_ARATH	983	0	Probable LRR receptor-like serine/threonine-protein kinase At5g10290 OS=Arabidopsis thaliana GN=At5g10290 PE=1 SV=1	YAR019c	84.7	8e-16	COG0515	Serine/threonine protein kinase	K13418	0	637	vvi:100247683	somatic embryogenesis receptor kinase 1 [EC:2.7.10.1 2.7.11.1]	GO:0006468//protein phosphorylation	GO:0004713//protein tyrosine kinase activity;GO:0005524//ATP binding;GO:0004674//protein serine/threonine kinase activity	GO:0005886//plasma membrane;GO:0016021//integral to membrane
CL1042.Contig5_All	2783	21	0.4997	18	0.4111	gi|470103526|ref|XP_004288187.1|	1116.7	0	PREDICTED: probable LRR receptor-like serine/threonine-protein kinase At5g10290-like [Fragaria vesca subsp. vesca]	gi|470103525|ref|XM_004288139.1|	2169	0	PREDICTED: Fragaria vesca subsp. vesca probable LRR receptor-like serine/threonine-protein kinase At5g10290-like (LOC101291862), mRNA	sp|C0LGT1|Y5129_ARATH	983	0	Probable LRR receptor-like serine/threonine-protein kinase At5g10290 OS=Arabidopsis thaliana GN=At5g10290 PE=1 SV=1	YAR019c	84.7	8e-16	COG0515	Serine/threonine protein kinase	K13418	0	637	vvi:100247683	somatic embryogenesis receptor kinase 1 [EC:2.7.10.1 2.7.11.1]	GO:0006468//protein phosphorylation	GO:0004713//protein tyrosine kinase activity;GO:0005524//ATP binding;GO:0004674//protein serine/threonine kinase activity	GO:0005886//plasma membrane;GO:0016021//integral to membrane
CL1042.Contig6_All	2353	197	5.544	160	4.3224	gi|470103526|ref|XP_004288187.1|	1116.7	0	PREDICTED: probable LRR receptor-like serine/threonine-protein kinase At5g10290-like [Fragaria vesca subsp. vesca]	gi|470103525|ref|XM_004288139.1|	2169	0	PREDICTED: Fragaria vesca subsp. vesca probable LRR receptor-like serine/threonine-protein kinase At5g10290-like (LOC101291862), mRNA	sp|C0LGT1|Y5129_ARATH	983	0	Probable LRR receptor-like serine/threonine-protein kinase At5g10290 OS=Arabidopsis thaliana GN=At5g10290 PE=1 SV=1	YAR019c	84.7	6e-16	COG0515	Serine/threonine protein kinase	K13418	0	637	vvi:100247683	somatic embryogenesis receptor kinase 1 [EC:2.7.10.1 2.7.11.1]	GO:0006468//protein phosphorylation	GO:0004713//protein tyrosine kinase activity;GO:0005524//ATP binding;GO:0004674//protein serine/threonine kinase activity	GO:0005886//plasma membrane;GO:0016021//integral to membrane
CL1043.Contig1_All	410	20	3.2302	37	5.7364	gi|462409431|gb|EMJ14765.1|	67.8	5e-11	hypothetical protein PRUPE_ppa015772mg [Prunus persica]	--	--	--	--	--	--	--	--	--	--	--	--	--	--	--	--	--	--	-	-	-
CL1043.Contig10_All	2063	47	1.5086	56	1.7255	gi|462409431|gb|EMJ14765.1|	38.1	2e-174	hypothetical protein PRUPE_ppa015772mg [Prunus persica]	gi|356557659|ref|XM_003547085.1|	145	2e-31	PREDICTED: Glycine max heterogeneous nuclear ribonucleoprotein U-like protein 1-like (LOC100803180), mRNA	--	--	--	--	--	--	--	--	--	K15047	2e-162	571	vvi:100854624	heterogeneous nuclear ribonucleoprotein U-like protein 1	-	-	-
CL1043.Contig11_All	1713	210	8.1178	224	8.3121	gi|462409431|gb|EMJ14765.1|	38.1	5e-137	hypothetical protein PRUPE_ppa015772mg [Prunus persica]	gi|356557659|ref|XM_003547085.1|	145	2e-31	PREDICTED: Glycine max heterogeneous nuclear ribonucleoprotein U-like protein 1-like (LOC100803180), mRNA	--	--	--	--	--	--	--	--	--	K15047	6e-127	452	vvi:100854624	heterogeneous nuclear ribonucleoprotein U-like protein 1	-	-	-
CL1043.Contig12_All	3595	60	1.1052	61	1.0786	gi|462409431|gb|EMJ14765.1|	198.7	3e-163	hypothetical protein PRUPE_ppa015772mg [Prunus persica]	gi|470129089|ref|XM_004300413.1|	121	5e-24	PREDICTED: Fragaria vesca subsp. vesca uncharacterized LOC101301874 (LOC101301874), mRNA	sp|Q9FLS0|FB253_ARATH	167	4e-41	F-box protein At5g07610 OS=Arabidopsis thaliana GN=At5g07610 PE=2 SV=1	--	--	--	--	--	K15047	4e-150	399	vvi:100854624	heterogeneous nuclear ribonucleoprotein U-like protein 1	-	-	-
CL1043.Contig13_All	3512	22	0.4148	28	0.5068	gi|462409431|gb|EMJ14765.1|	601.3	3e-170	hypothetical protein PRUPE_ppa015772mg [Prunus persica]	gi|356557659|ref|XM_003547085.1|	123	1e-24	PREDICTED: Glycine max heterogeneous nuclear ribonucleoprotein U-like protein 1-like (LOC100803180), mRNA	sp|Q9FLS0|FB253_ARATH	167	4e-41	F-box protein At5g07610 OS=Arabidopsis thaliana GN=At5g07610 PE=2 SV=1	--	--	--	--	--	K15047	5e-158	557	vvi:100854624	heterogeneous nuclear ribonucleoprotein U-like protein 1	-	-	-
CL1043.Contig14_All	2126	10	0.3115	19	0.5681	gi|462409431|gb|EMJ14765.1|	85.5	2e-152	hypothetical protein PRUPE_ppa015772mg [Prunus persica]	gi|356557659|ref|XM_003547085.1|	115	2e-22	PREDICTED: Glycine max heterogeneous nuclear ribonucleoprotein U-like protein 1-like (LOC100803180), mRNA	--	--	--	--	--	--	--	--	--	K15047	3e-142	397	vvi:100854624	heterogeneous nuclear ribonucleoprotein U-like protein 1	-	-	-
CL1043.Contig15_All	2025	10	0.327	18	0.565	gi|462409431|gb|EMJ14765.1|	98.2	9e-153	hypothetical protein PRUPE_ppa015772mg [Prunus persica]	gi|356557659|ref|XM_003547085.1|	115	2e-22	PREDICTED: Glycine max heterogeneous nuclear ribonucleoprotein U-like protein 1-like (LOC100803180), mRNA	--	--	--	--	--	--	--	--	--	K15047	4e-143	453	vvi:100854624	heterogeneous nuclear ribonucleoprotein U-like protein 1	-	-	-
CL1043.Contig16_All	2045	10	0.3238	18	0.5595	gi|356557660|ref|XP_003547133.1|	71.2	9e-134	PREDICTED: heterogeneous nuclear ribonucleoprotein U-like protein 1-like [Glycine max]	gi|356557659|ref|XM_003547085.1|	115	2e-22	PREDICTED: Glycine max heterogeneous nuclear ribonucleoprotein U-like protein 1-like (LOC100803180), mRNA	--	--	--	--	--	--	--	--	--	K15047	7e-135	372	gmx:100803180	heterogeneous nuclear ribonucleoprotein U-like protein 1	-	-	-
CL1043.Contig17_All	2492	18	0.4783	25	0.6377	gi|462409431|gb|EMJ14765.1|	38.1	4e-156	hypothetical protein PRUPE_ppa015772mg [Prunus persica]	gi|470129089|ref|XM_004300413.1|	121	4e-24	PREDICTED: Fragaria vesca subsp. vesca uncharacterized LOC101301874 (LOC101301874), mRNA	--	--	--	--	--	--	--	--	--	K15047	8e-142	397	vvi:100854624	heterogeneous nuclear ribonucleoprotein U-like protein 1	-	-	-
CL1043.Contig2_All	256	17	4.3973	20	4.9661	gi|359495491|ref|XP_003635003.1|	140.2	9e-33	PREDICTED: heterogeneous nuclear ribonucleoprotein U-like protein 1-like [Vitis vinifera]	gi|359495490|ref|XM_003634955.1|	103	8e-20	PREDICTED: Vitis vinifera heterogeneous nuclear ribonucleoprotein U-like protein 1-like (LOC100854624), mRNA	--	--	--	--	--	--	--	--	--	K15047	6e-34	140	vvi:100854624	heterogeneous nuclear ribonucleoprotein U-like protein 1	-	-	-
CL1043.Contig3_All	301	14	3.0799	15	3.1677	gi|359495491|ref|XP_003635003.1|	177.9	4e-44	PREDICTED: heterogeneous nuclear ribonucleoprotein U-like protein 1-like [Vitis vinifera]	gi|359495490|ref|XM_003634955.1|	198	2e-48	PREDICTED: Vitis vinifera heterogeneous nuclear ribonucleoprotein U-like protein 1-like (LOC100854624), mRNA	--	--	--	--	--	--	--	--	--	K15047	3e-45	177	vvi:100854624	heterogeneous nuclear ribonucleoprotein U-like protein 1	-	-	-
CL1043.Contig4_All	2029	14	0.4569	23	0.7206	gi|462409431|gb|EMJ14765.1|	38.1	1e-135	hypothetical protein PRUPE_ppa015772mg [Prunus persica]	gi|356557659|ref|XM_003547085.1|	115	2e-22	PREDICTED: Glycine max heterogeneous nuclear ribonucleoprotein U-like protein 1-like (LOC100803180), mRNA	--	--	--	--	--	--	--	--	--	K15047	7e-135	372	gmx:100803180	heterogeneous nuclear ribonucleoprotein U-like protein 1	-	-	-
CL1043.Contig5_All	2415	38	1.0419	52	1.3687	gi|462409431|gb|EMJ14765.1|	38.1	5e-169	hypothetical protein PRUPE_ppa015772mg [Prunus persica]	gi|356557659|ref|XM_003547085.1|	145	3e-31	PREDICTED: Glycine max heterogeneous nuclear ribonucleoprotein U-like protein 1-like (LOC100803180), mRNA	--	--	--	--	--	--	--	--	--	K15047	2e-156	499	vvi:100854624	heterogeneous nuclear ribonucleoprotein U-like protein 1	-	-	-
CL1043.Contig6_All	2004	32	1.0574	47	1.4908	gi|462409431|gb|EMJ14765.1|	38.1	1e-156	hypothetical protein PRUPE_ppa015772mg [Prunus persica]	gi|356557659|ref|XM_003547085.1|	115	2e-22	PREDICTED: Glycine max heterogeneous nuclear ribonucleoprotein U-like protein 1-like (LOC100803180), mRNA	--	--	--	--	--	--	--	--	--	K15047	1e-143	456	vvi:100854624	heterogeneous nuclear ribonucleoprotein U-like protein 1	-	-	-
CL1043.Contig7_All	2140	18	0.557	21	0.6238	gi|462409431|gb|EMJ14765.1|	38.1	1e-161	hypothetical protein PRUPE_ppa015772mg [Prunus persica]	gi|356557659|ref|XM_003547085.1|	115	2e-22	PREDICTED: Glycine max heterogeneous nuclear ribonucleoprotein U-like protein 1-like (LOC100803180), mRNA	--	--	--	--	--	--	--	--	--	K15047	3e-147	396	vvi:100854624	heterogeneous nuclear ribonucleoprotein U-like protein 1	-	-	-
CL1043.Contig8_All	1235	100	5.3618	106	5.4558	gi|462409431|gb|EMJ14765.1|	126.7	9e-109	hypothetical protein PRUPE_ppa015772mg [Prunus persica]	gi|356557659|ref|XM_003547085.1|	145	1e-31	PREDICTED: Glycine max heterogeneous nuclear ribonucleoprotein U-like protein 1-like (LOC100803180), mRNA	--	--	--	--	--	--	--	--	--	K15047	1e-102	300	vvi:100854624	heterogeneous nuclear ribonucleoprotein U-like protein 1	-	-	-
CL1043.Contig9_All	1207	4	0.2194	6	0.316	gi|356557660|ref|XP_003547133.1|	71.2	2e-86	PREDICTED: heterogeneous nuclear ribonucleoprotein U-like protein 1-like [Glycine max]	gi|356557659|ref|XM_003547085.1|	115	1e-22	PREDICTED: Glycine max heterogeneous nuclear ribonucleoprotein U-like protein 1-like (LOC100803180), mRNA	--	--	--	--	--	--	--	--	--	K15047	2e-87	212	gmx:100803180	heterogeneous nuclear ribonucleoprotein U-like protein 1	-	-	-
CL1044.Contig1_All	4213	312	4.9039	264	3.9832	gi|395335476|gb|AFN54649.1|	2046.5	0	brassinosteroid receptor [Fragaria x ananassa]	gi|470103325|ref|XM_004288043.1|	3574	0	PREDICTED: Fragaria vesca subsp. vesca systemin receptor SR160-like (LOC101312480), mRNA	sp|Q8L899|BRI1_SOLPE	1620	0	Systemin receptor SR160 OS=Solanum peruvianum PE=1 SV=1	alr0124_1	108	1e-22	COG4886	Leucine-rich repeat (LRR) protein	K13415	0	1664	vvi:100252647	protein brassinosteroid insensitive 1 [EC:2.7.10.1 2.7.11.1]	GO:0010103//stomatal complex morphogenesis;GO:0010584//pollen exine formation;GO:0060548//negative regulation of cell death;GO:0009825//multidimensional cell growth;GO:0010268//brassinosteroid homeostasis;GO:0009911//positive regulation of flower development;GO:1900140//regulation of seedling development;GO:0009729//detection of brassinosteroid stimulus;GO:0042742//defense response to bacterium;G…	GO:0046982//protein heterodimerization activity;GO:0004674//protein serine/threonine kinase activity;GO:0005496//steroid binding;GO:0004903//growth hormone receptor activity;GO:0042803//protein homodimerization activity;GO:0005524//ATP binding	GO:0016021//integral to membrane;GO:0043234//protein complex;GO:0005768//endosome;GO:0005886//plasma membrane
CL1044.Contig2_All	472	21	2.9462	34	4.5789	gi|395335476|gb|AFN54649.1|	244.6	4e-64	brassinosteroid receptor [Fragaria x ananassa]	gi|470103325|ref|XM_004288043.1|	299	1e-78	PREDICTED: Fragaria vesca subsp. vesca systemin receptor SR160-like (LOC101312480), mRNA	sp|Q8L899|BRI1_SOLPE	159	9e-40	Systemin receptor SR160 OS=Solanum peruvianum PE=1 SV=1	--	--	--	--	--	K13415	5e-37	151	pop:POPTR_562744	protein brassinosteroid insensitive 1 [EC:2.7.10.1 2.7.11.1]	GO:0010103//stomatal complex morphogenesis;GO:0010584//pollen exine formation;GO:0060548//negative regulation of cell death;GO:0009825//multidimensional cell growth;GO:0010268//brassinosteroid homeostasis;GO:0009911//positive regulation of flower development;GO:1900140//regulation of seedling development;GO:0009729//detection of brassinosteroid stimulus;GO:0016310//phosphorylation;GO:0042742//def…	GO:0000166//nucleotide binding;GO:0046982//protein heterodimerization activity;GO:0004674//protein serine/threonine kinase activity;GO:0005496//steroid binding;GO:0042803//protein homodimerization activity	GO:0043234//protein complex;GO:0005768//endosome;GO:0005886//plasma membrane
CL1044.Contig3_All	4041	10	0.1639	16	0.2517	gi|395335476|gb|AFN54649.1|	2035	0	brassinosteroid receptor [Fragaria x ananassa]	gi|470103325|ref|XM_004288043.1|	3570	0	PREDICTED: Fragaria vesca subsp. vesca systemin receptor SR160-like (LOC101312480), mRNA	sp|Q8L899|BRI1_SOLPE	1622	0	Systemin receptor SR160 OS=Solanum peruvianum PE=1 SV=1	alr0124_1	108	1e-22	COG4886	Leucine-rich repeat (LRR) protein	K13415	0	1665	vvi:100252647	protein brassinosteroid insensitive 1 [EC:2.7.10.1 2.7.11.1]	GO:0010103//stomatal complex morphogenesis;GO:0010584//pollen exine formation;GO:0060548//negative regulation of cell death;GO:0009825//multidimensional cell growth;GO:0010268//brassinosteroid homeostasis;GO:0009911//positive regulation of flower development;GO:1900140//regulation of seedling development;GO:0009729//detection of brassinosteroid stimulus;GO:0042742//defense response to bacterium;G…	GO:0046982//protein heterodimerization activity;GO:0004674//protein serine/threonine kinase activity;GO:0005496//steroid binding;GO:0004903//growth hormone receptor activity;GO:0042803//protein homodimerization activity;GO:0005524//ATP binding	GO:0016021//integral to membrane;GO:0043234//protein complex;GO:0005768//endosome;GO:0005886//plasma membrane
CL1045.Contig1_All	1007	1	0.0658	2	0.1262	gi|470130233|ref|XP_004301009.1|	404.1	1e-111	PREDICTED: L-type lectin-domain containing receptor kinase S.1-like [Fragaria vesca subsp. vesca]	gi|470130232|ref|XM_004300961.1|	339	3e-90	PREDICTED: Fragaria vesca subsp. vesca L-type lectin-domain containing receptor kinase S.1-like (LOC101310228), mRNA	sp|Q9M9E0|LRKS1_ARATH	276	1e-74	L-type lectin-domain containing receptor kinase S.1 OS=Arabidopsis thaliana GN=LECRKS1 PE=1 SV=1	YGR189c	57.4	4e-08	COG2273	Beta-glucanase/Beta-glucan synthetase	K11323	3e-11	67.4	vcn:VOLCADRAFT_121342	histone arginine demethylase JMJD6 [EC:1.14.11.-]	-	GO:0005488//binding;GO:0004672//protein kinase activity	GO:0005773//vacuole;GO:0005886//plasma membrane
CL1045.Contig2_All	2226	29	0.8627	36	1.028	gi|470130233|ref|XP_004301009.1|	27.3	2e-175	PREDICTED: L-type lectin-domain containing receptor kinase S.1-like [Fragaria vesca subsp. vesca]	gi|470130147|ref|XM_004300919.1|	961	0	PREDICTED: Fragaria vesca subsp. vesca probable receptor-like protein kinase At5g39020-like (LOC101291342), mRNA	sp|Q9M9E0|LRKS1_ARATH	481	9e-138	L-type lectin-domain containing receptor kinase S.1 OS=Arabidopsis thaliana GN=LECRKS1 PE=1 SV=1	CAC1728_1	79.7	2e-14	COG0515	Serine/threonine protein kinase	K13416	2e-46	174	rcu:RCOM_1534760	brassinosteroid insensitive 1-associated receptor kinase 1 [EC:2.7.10.1 2.7.11.1]	-	GO:0004672//protein kinase activity;GO:0000166//nucleotide binding	GO:0005773//vacuole;GO:0005886//plasma membrane
CL1045.Contig3_All	2251	62	1.8239	59	1.6661	gi|470130233|ref|XP_004301009.1|	27.3	1e-177	PREDICTED: L-type lectin-domain containing receptor kinase S.1-like [Fragaria vesca subsp. vesca]	gi|470130147|ref|XM_004300919.1|	993	0	PREDICTED: Fragaria vesca subsp. vesca probable receptor-like protein kinase At5g39020-like (LOC101291342), mRNA	sp|Q9M9E0|LRKS1_ARATH	486	2e-139	L-type lectin-domain containing receptor kinase S.1 OS=Arabidopsis thaliana GN=LECRKS1 PE=1 SV=1	CAC1728_1	81.6	5e-15	COG0515	Serine/threonine protein kinase	K13416	7e-49	182	rcu:RCOM_1534760	brassinosteroid insensitive 1-associated receptor kinase 1 [EC:2.7.10.1 2.7.11.1]	-	GO:0005488//binding;GO:0016301//kinase activity	GO:0005773//vacuole;GO:0005886//plasma membrane
CL1045.Contig4_All	237	7	1.9558	9	2.4139	gi|470130146|ref|XP_004300966.1|	144.8	3e-34	PREDICTED: probable receptor-like protein kinase At1g67000-like [Fragaria vesca subsp. vesca]	gi|470130147|ref|XM_004300919.1|	278	2e-72	PREDICTED: Fragaria vesca subsp. vesca probable receptor-like protein kinase At5g39020-like (LOC101291342), mRNA	sp|Q9FID6|Y5392_ARATH	73.9	2e-14	Probable receptor-like protein kinase At5g39020 OS=Arabidopsis thaliana GN=At5g39020 PE=2 SV=1	--	--	--	--	--	--	--	--	--	--	GO:0006468//protein phosphorylation	GO:0005524//ATP binding;GO:0004674//protein serine/threonine kinase activity	-
CL1045.Contig5_All	1737	55	2.0967	46	1.6834	gi|470130233|ref|XP_004301009.1|	883.6	0	PREDICTED: L-type lectin-domain containing receptor kinase S.1-like [Fragaria vesca subsp. vesca]	gi|470130232|ref|XM_004300961.1|	1080	0	PREDICTED: Fragaria vesca subsp. vesca L-type lectin-domain containing receptor kinase S.1-like (LOC101310228), mRNA	sp|Q9M9E0|LRKS1_ARATH	699	0	L-type lectin-domain containing receptor kinase S.1 OS=Arabidopsis thaliana GN=LECRKS1 PE=1 SV=1	YAR019c	107	7e-23	COG0515	Serine/threonine protein kinase	K04733	1e-46	186	smo:SELMODRAFT_230241	interleukin-1 receptor-associated kinase 4 [EC:2.7.11.1]	GO:0006468//protein phosphorylation	GO:0030246//carbohydrate binding;GO:0005524//ATP binding;GO:0004674//protein serine/threonine kinase activity	GO:0005773//vacuole;GO:0005886//plasma membrane
CL1045.Contig6_All	295	6	1.3468	4	0.8619	gi|470130148|ref|XP_004300967.1|	171	4e-42	PREDICTED: probable receptor-like protein kinase At5g39020-like [Fragaria vesca subsp. vesca]	gi|470130144|ref|XR_184796.1|	272	2e-70	PREDICTED: Fragaria vesca subsp. vesca uncharacterized LOC101290772 (LOC101290772), misc_RNA	sp|Q9FID5|Y5393_ARATH	123	3e-29	Probable receptor-like protein kinase At5g39030 OS=Arabidopsis thaliana GN=At5g39030 PE=2 SV=1	YAR019c	48.1	4e-06	COG0515	Serine/threonine protein kinase	K00924	8e-18	86.7	aly:ARALYDRAFT_313416	[EC:2.7.1.-]	GO:0006468//protein phosphorylation	GO:0004672//protein kinase activity;GO:0005524//ATP binding	-
CL1046.Contig1_All	1072	1415	87.4058	1074	63.6842	--	--	--	--	--	--	--	--	--	--	--	--	--	--	--	--	--	--	--	--	--	--	-	-	-
CL1046.Contig2_All	911	184	13.3745	143	9.9779	--	--	--	--	--	--	--	--	--	--	--	--	--	--	--	--	--	--	--	--	--	--	-	-	-
CL1046.Contig3_All	953	196	13.6189	149	9.9384	--	--	--	--	gi|470133339|ref|XR_184873.1|	71.9	1e-09	PREDICTED: Fragaria vesca subsp. vesca uncharacterized LOC101301696 (LOC101301696), misc_RNA	--	--	--	--	--	--	--	--	--	--	--	--	--	--	-	-	-
CL1047.Contig1_All	1845	39	1.3997	27	0.9302	gi|470141552|ref|XP_004306494.1|	552.7	7e-156	PREDICTED: E3 ubiquitin-protein ligase RMA1H1-like [Fragaria vesca subsp. vesca]	gi|470141551|ref|XM_004306446.1|	1116	0	PREDICTED: Fragaria vesca subsp. vesca E3 ubiquitin-protein ligase RMA1H1-like (LOC101308496), mRNA	sp|P93030|RMA2_ARATH	98.6	1e-20	E3 ubiquitin-protein ligase RMA2 OS=Arabidopsis thaliana GN=RMA2 PE=1 SV=1	ECU11g1130	60.1	1e-08	COG5574	RING-finger-containing E3 ubiquitin ligase	K10666	1e-20	100	aly:ARALYDRAFT_889362	E3 ubiquitin-protein ligase RNF5 [EC:6.3.2.19]	-	-	-
CL1047.Contig2_All	1783	39	1.4484	43	1.533	gi|470141552|ref|XP_004306494.1|	552.7	7e-156	PREDICTED: E3 ubiquitin-protein ligase RMA1H1-like [Fragaria vesca subsp. vesca]	gi|470141551|ref|XM_004306446.1|	1124	0	PREDICTED: Fragaria vesca subsp. vesca E3 ubiquitin-protein ligase RMA1H1-like (LOC101308496), mRNA	sp|P93030|RMA2_ARATH	98.6	1e-20	E3 ubiquitin-protein ligase RMA2 OS=Arabidopsis thaliana GN=RMA2 PE=1 SV=1	ECU11g1130	60.1	1e-08	COG5574	RING-finger-containing E3 ubiquitin ligase	K10666	1e-20	100	aly:ARALYDRAFT_889362	E3 ubiquitin-protein ligase RNF5 [EC:6.3.2.19]	-	-	-
CL1047.Contig3_All	1793	18	0.6648	26	0.9218	gi|470141552|ref|XP_004306494.1|	552	1e-155	PREDICTED: E3 ubiquitin-protein ligase RMA1H1-like [Fragaria vesca subsp. vesca]	gi|470141551|ref|XM_004306446.1|	1116	0	PREDICTED: Fragaria vesca subsp. vesca E3 ubiquitin-protein ligase RMA1H1-like (LOC101308496), mRNA	sp|P93030|RMA2_ARATH	98.6	1e-20	E3 ubiquitin-protein ligase RMA2 OS=Arabidopsis thaliana GN=RMA2 PE=1 SV=1	ECU11g1130	60.1	1e-08	COG5574	RING-finger-containing E3 ubiquitin ligase	K10666	1e-20	100	aly:ARALYDRAFT_889362	E3 ubiquitin-protein ligase RNF5 [EC:6.3.2.19]	-	-	-
CL1048.Contig1_All	573	15	1.7335	36	3.9937	gi|470129184|ref|XP_004300505.1|	282	4e-75	PREDICTED: probable serine/threonine-protein kinase At1g18390-like isoform 1 [Fragaria vesca subsp. vesca]	gi|470129183|ref|XM_004300457.1|	297	7e-78	PREDICTED: Fragaria vesca subsp. vesca probable serine/threonine-protein kinase At1g18390-like, transcript variant 1 (LOC101291055), mRNA	sp|Q5BQ05|Y1838_ARATH	58.9	2e-09	Uncharacterized protein At1g18380 OS=Arabidopsis thaliana GN=At1g18380 PE=2 SV=1	--	--	--	--	--	--	--	--	--	--	-	GO:0016740//transferase activity	-
CL1048.Contig2_All	2363	555	15.5528	502	13.504	gi|470129184|ref|XP_004300505.1|	1132.1	0	PREDICTED: probable serine/threonine-protein kinase At1g18390-like isoform 1 [Fragaria vesca subsp. vesca]	gi|470129183|ref|XM_004300457.1|	1784	0	PREDICTED: Fragaria vesca subsp. vesca probable serine/threonine-protein kinase At1g18390-like, transcript variant 1 (LOC101291055), mRNA	sp|P0C5E2|Y1839_ARATH	531	9e-151	Probable serine/threonine-protein kinase At1g18390 OS=Arabidopsis thaliana GN=At1g18390 PE=1 SV=2	PA0074_1	95.9	3e-19	COG0515	Serine/threonine protein kinase	K13415	7e-54	210	sbi:SORBI_03g032990	protein brassinosteroid insensitive 1 [EC:2.7.10.1 2.7.11.1]	-	GO:0016301//kinase activity	-
CL1049.Contig1_All	1426	161	7.4763	184	8.202	gi|470142666|ref|XP_004307024.1|	488.8	9e-137	PREDICTED: probable mitochondrial import inner membrane translocase subunit TIM21-like [Fragaria vesca subsp. vesca]	gi|470142665|ref|XM_004306976.1|	916	0	PREDICTED: Fragaria vesca subsp. vesca probable mitochondrial import inner membrane translocase subunit TIM21-like (LOC101302108), mRNA	sp|Q1G3L1|TIM21_ARATH	278	6e-75	Probable mitochondrial import inner membrane translocase subunit TIM21 OS=Arabidopsis thaliana GN=TIM21 PE=1 SV=1	--	--	--	--	--	--	--	--	--	--	GO:0030150//protein import into mitochondrial matrix;GO:0090351//seedling development	-	GO:0005744//mitochondrial inner membrane presequence translocase complex;GO:0016023//cytoplasmic membrane-bounded vesicle
CL1049.Contig2_All	1161	19	1.0837	23	1.2593	gi|470142666|ref|XP_004307024.1|	407.1	2e-112	PREDICTED: probable mitochondrial import inner membrane translocase subunit TIM21-like [Fragaria vesca subsp. vesca]	gi|470142665|ref|XM_004306976.1|	787	0	PREDICTED: Fragaria vesca subsp. vesca probable mitochondrial import inner membrane translocase subunit TIM21-like (LOC101302108), mRNA	sp|Q1G3L1|TIM21_ARATH	278	4e-75	Probable mitochondrial import inner membrane translocase subunit TIM21 OS=Arabidopsis thaliana GN=TIM21 PE=1 SV=1	--	--	--	--	--	--	--	--	--	--	GO:0030150//protein import into mitochondrial matrix;GO:0090351//seedling development	-	GO:0005744//mitochondrial inner membrane presequence translocase complex;GO:0016023//cytoplasmic membrane-bounded vesicle
CL105.Contig1_All	329	62	12.4788	61	11.7857	gi|470146140|ref|XP_004308687.1|	126.7	1e-28	PREDICTED: uncharacterized protein LOC101310561 [Fragaria vesca subsp. vesca]	gi|470146139|ref|XM_004308639.1|	347	4e-93	PREDICTED: Fragaria vesca subsp. vesca uncharacterized LOC101310561 (LOC101310561), mRNA	sp|Q9S9N9|CCR1_ARATH	96.7	3e-21	Cinnamoyl-CoA reductase 1 OS=Arabidopsis thaliana GN=CCR1 PE=1 SV=1	mll1975	67.8	5e-12	COG0451	Nucleoside-diphosphate-sugar epimerases	K09753	7e-22	100	smo:SELMODRAFT_450552	cinnamoyl-CoA reductase [EC:1.2.1.44]	GO:0044237//cellular metabolic process;GO:0055114//oxidation-reduction process	GO:0050662//coenzyme binding;GO:0000166//nucleotide binding;GO:0045552//dihydrokaempferol 4-reductase activity	GO:0005886//plasma membrane
CL105.Contig2_All	654	23	2.3288	40	3.8878	gi|470146140|ref|XP_004308687.1|	245	7e-64	PREDICTED: uncharacterized protein LOC101310561 [Fragaria vesca subsp. vesca]	gi|470146139|ref|XM_004308639.1|	420	1e-115	PREDICTED: Fragaria vesca subsp. vesca uncharacterized LOC101310561 (LOC101310561), mRNA	sp|Q500U8|TKPR1_ARATH	160	6e-40	Tetraketide alpha-pyrone reductase 1 OS=Arabidopsis thaliana GN=TKPR1 PE=2 SV=1	SPAC513.07	91.3	1e-18	COG0451	Nucleoside-diphosphate-sugar epimerases	K13082	1e-36	150	gmx:732626	bifunctional dihydroflavonol 4-reductase/flavanone 4-reductase [EC:1.1.1.219 1.1.1.234]	GO:0044237//cellular metabolic process;GO:0055114//oxidation-reduction process	GO:0050662//coenzyme binding;GO:0000166//nucleotide binding;GO:0045552//dihydrokaempferol 4-reductase activity	GO:0005886//plasma membrane
CL105.Contig3_All	1619	2284	93.4174	2369	93.0123	gi|462414808|gb|EMJ19545.1|	480.7	3e-134	hypothetical protein PRUPE_ppa008671mg [Prunus persica]	gi|470143114|ref|XR_185242.1|	712	0	PREDICTED: Fragaria vesca subsp. vesca cinnamoyl-CoA reductase 1-like (LOC101295563), misc_RNA	sp|Q500U8|TKPR1_ARATH	281	6e-76	Tetraketide alpha-pyrone reductase 1 OS=Arabidopsis thaliana GN=TKPR1 PE=2 SV=1	SPAC513.07	135	3e-31	COG0451	Nucleoside-diphosphate-sugar epimerases	K09753	1e-75	282	bdi:100832790	cinnamoyl-CoA reductase [EC:1.2.1.44]	GO:0046482//para-aminobenzoic acid metabolic process;GO:0055114//oxidation-reduction process	GO:0045552//dihydrokaempferol 4-reductase activity;GO:0004022//alcohol dehydrogenase (NAD) activity;GO:0050662//coenzyme binding;GO:0000166//nucleotide binding	GO:0005794//Golgi apparatus;GO:0009506//plasmodesma;GO:0005886//plasma membrane;GO:0005829//cytosol
CL105.Contig4_All	222	48	14.3175	51	14.6029	gi|470143118|ref|XP_004307229.1|	115.9	1e-25	PREDICTED: tetraketide alpha-pyrone reductase 1-like [Fragaria vesca subsp. vesca]	gi|470143117|ref|XM_004307181.1|	244	3e-62	PREDICTED: Fragaria vesca subsp. vesca tetraketide alpha-pyrone reductase 1-like (LOC101296143), mRNA	sp|Q9S9N9|CCR1_ARATH	77	2e-15	Cinnamoyl-CoA reductase 1 OS=Arabidopsis thaliana GN=CCR1 PE=1 SV=1	--	--	--	--	--	K09753	2e-15	78.6	aly:ARALYDRAFT_471794	cinnamoyl-CoA reductase [EC:1.2.1.44]	GO:0046482//para-aminobenzoic acid metabolic process	GO:0004022//alcohol dehydrogenase (NAD) activity;GO:0050662//coenzyme binding;GO:0000166//nucleotide binding	GO:0005794//Golgi apparatus;GO:0009506//plasmodesma;GO:0005886//plasma membrane;GO:0005829//cytosol
CL105.Contig5_All	548	13	1.5709	16	1.8559	gi|462416089|gb|EMJ20826.1|	310.1	1e-83	hypothetical protein PRUPE_ppa024869mg, partial [Prunus persica]	gi|470146139|ref|XM_004308639.1|	517	1e-144	PREDICTED: Fragaria vesca subsp. vesca uncharacterized LOC101310561 (LOC101310561), mRNA	sp|Q500U8|TKPR1_ARATH	152	9e-38	Tetraketide alpha-pyrone reductase 1 OS=Arabidopsis thaliana GN=TKPR1 PE=2 SV=1	SPAC513.07	98.6	6e-21	COG0451	Nucleoside-diphosphate-sugar epimerases	K09753	5e-37	151	sbi:SORBI_07g021680	cinnamoyl-CoA reductase [EC:1.2.1.44]	GO:0044237//cellular metabolic process;GO:0055114//oxidation-reduction process	GO:0050662//coenzyme binding;GO:0000166//nucleotide binding;GO:0045552//dihydrokaempferol 4-reductase activity	GO:0005886//plasma membrane
CL105.Contig6_All	852	40	3.1088	60	4.4765	gi|470146140|ref|XP_004308687.1|	332.8	4e-90	PREDICTED: uncharacterized protein LOC101310561 [Fragaria vesca subsp. vesca]	gi|470146139|ref|XM_004308639.1|	761	0	PREDICTED: Fragaria vesca subsp. vesca uncharacterized LOC101310561 (LOC101310561), mRNA	sp|Q500U8|TKPR1_ARATH	195	3e-50	Tetraketide alpha-pyrone reductase 1 OS=Arabidopsis thaliana GN=TKPR1 PE=2 SV=1	SPAC513.07	108	1e-23	COG0451	Nucleoside-diphosphate-sugar epimerases	K09753	3e-49	193	bdi:100832790	cinnamoyl-CoA reductase [EC:1.2.1.44]	GO:0044237//cellular metabolic process;GO:0055114//oxidation-reduction process	GO:0050662//coenzyme binding;GO:0000166//nucleotide binding;GO:0045552//dihydrokaempferol 4-reductase activity	-
CL105.Contig7_All	209	75	23.7626	89	27.0686	gi|470143116|ref|XP_004307228.1|	115.9	1e-25	PREDICTED: uncharacterized protein LOC101295856 [Fragaria vesca subsp. vesca]	gi|470143115|ref|XM_004307180.1|	230	4e-58	PREDICTED: Fragaria vesca subsp. vesca uncharacterized LOC101295856 (LOC101295856), mRNA	sp|Q9S9N9|CCR1_ARATH	77	2e-15	Cinnamoyl-CoA reductase 1 OS=Arabidopsis thaliana GN=CCR1 PE=1 SV=1	--	--	--	--	--	K09753	3e-16	81.3	smo:SELMODRAFT_450552	cinnamoyl-CoA reductase [EC:1.2.1.44]	GO:0009809//lignin biosynthetic process;GO:0055114//oxidation-reduction process	GO:0045551//cinnamyl-alcohol dehydrogenase activity;GO:0045552//dihydrokaempferol 4-reductase activity;GO:0004022//alcohol dehydrogenase (NAD) activity;GO:0050662//coenzyme binding;GO:0000166//nucleotide binding	GO:0005886//plasma membrane
CL105.Contig8_All	352	11	2.0693	21	3.7923	gi|470146140|ref|XP_004308687.1|	122.9	1e-27	PREDICTED: uncharacterized protein LOC101310561 [Fragaria vesca subsp. vesca]	gi|470146139|ref|XM_004308639.1|	260	9e-67	PREDICTED: Fragaria vesca subsp. vesca uncharacterized LOC101310561 (LOC101310561), mRNA	sp|Q500U8|TKPR1_ARATH	93.6	2e-20	Tetraketide alpha-pyrone reductase 1 OS=Arabidopsis thaliana GN=TKPR1 PE=2 SV=1	--	--	--	--	--	K13082	3e-19	91.3	gmx:548087	bifunctional dihydroflavonol 4-reductase/flavanone 4-reductase [EC:1.1.1.219 1.1.1.234]	GO:0046482//para-aminobenzoic acid metabolic process;GO:0055114//oxidation-reduction process	GO:0045552//dihydrokaempferol 4-reductase activity;GO:0004022//alcohol dehydrogenase (NAD) activity;GO:0050662//coenzyme binding;GO:0000166//nucleotide binding	GO:0005794//Golgi apparatus;GO:0009506//plasmodesma;GO:0005886//plasma membrane;GO:0005829//cytosol
CL1050.Contig1_All	480	110	15.175	91	12.051	gi|470127258|ref|XP_004299591.1|	137.9	5e-32	PREDICTED: mannose-1-phosphate guanyltransferase alpha-like [Fragaria vesca subsp. vesca]	gi|470127257|ref|XM_004299543.1|	323	9e-86	PREDICTED: Fragaria vesca subsp. vesca mannose-1-phosphate guanyltransferase alpha-like (LOC101301200), mRNA	sp|Q941T9|GMPP2_ORYSJ	59.7	8e-10	Probable mannose-1-phosphate guanylyltransferase 2 OS=Oryza sativa subsp. japonica GN=Os01g0847200 PE=2 SV=1	YDL055c	61.6	6e-10	COG1208	Nucleoside-diphosphate-sugar pyrophosphorylase involved in lipopolysaccharide biosynthesis/translation initiation factor 2B, gamma/epsilon subunits (eIF-2Bgamma/eIF-2Bepsilon)	K00966	5e-30	128	vvi:100241648	mannose-1-phosphate guanylyltransferase [EC:2.7.7.13]	GO:0046686//response to cadmium ion;GO:0009058//biosynthetic process	GO:0004475//mannose-1-phosphate guanylyltransferase activity	GO:0005777//peroxisome
CL1050.Contig2_All	467	36	5.1046	44	5.9891	gi|470127258|ref|XP_004299591.1|	137.9	5e-32	PREDICTED: mannose-1-phosphate guanyltransferase alpha-like [Fragaria vesca subsp. vesca]	gi|470127257|ref|XM_004299543.1|	323	9e-86	PREDICTED: Fragaria vesca subsp. vesca mannose-1-phosphate guanyltransferase alpha-like (LOC101301200), mRNA	sp|Q941T9|GMPP2_ORYSJ	59.7	7e-10	Probable mannose-1-phosphate guanylyltransferase 2 OS=Oryza sativa subsp. japonica GN=Os01g0847200 PE=2 SV=1	YDL055c	61.6	5e-10	COG1208	Nucleoside-diphosphate-sugar pyrophosphorylase involved in lipopolysaccharide biosynthesis/translation initiation factor 2B, gamma/epsilon subunits (eIF-2Bgamma/eIF-2Bepsilon)	K00966	4e-30	128	vvi:100241648	mannose-1-phosphate guanylyltransferase [EC:2.7.7.13]	GO:0046686//response to cadmium ion;GO:0009058//biosynthetic process	GO:0004475//mannose-1-phosphate guanylyltransferase activity	GO:0005777//peroxisome
CL1050.Contig3_All	1692	1581	61.8742	1491	56.0144	gi|462405656|gb|EMJ11120.1|	803.5	0	hypothetical protein PRUPE_ppa004485mg [Prunus persica]	gi|470127257|ref|XM_004299543.1|	1965	0	PREDICTED: Fragaria vesca subsp. vesca mannose-1-phosphate guanyltransferase alpha-like (LOC101301200), mRNA	sp|Q941T9|GMPP2_ORYSJ	213	4e-55	Probable mannose-1-phosphate guanylyltransferase 2 OS=Oryza sativa subsp. japonica GN=Os01g0847200 PE=2 SV=1	SPBC13G1.02	310	4e-84	COG1208	Nucleoside-diphosphate-sugar pyrophosphorylase involved in lipopolysaccharide biosynthesis/translation initiation factor 2B, gamma/epsilon subunits (eIF-2Bgamma/eIF-2Bepsilon)	K00966	0	746	pop:POPTR_835143	mannose-1-phosphate guanylyltransferase [EC:2.7.7.13]	GO:0046686//response to cadmium ion;GO:0009058//biosynthetic process	GO:0004475//mannose-1-phosphate guanylyltransferase activity	GO:0005829//cytosol;GO:0005777//peroxisome
CL1051.Contig1_All	3161	36	0.7541	27	0.543	gi|462422283|gb|EMJ26546.1|	1461.4	0	hypothetical protein PRUPE_ppa000960mg [Prunus persica]	gi|470123241|ref|XM_004297589.1|	2839	0	PREDICTED: Fragaria vesca subsp. vesca uncharacterized LOC101309725 (LOC101309725), mRNA	sp|Q8H0U8|RH42_ARATH	100	4e-21	DEAD-box ATP-dependent RNA helicase 42 OS=Arabidopsis thaliana GN=RH42 PE=1 SV=2	Rv3876	68.9	5e-11	COG0455	ATPases involved in chromosome partitioning	K12822	0	1157	rcu:RCOM_0527800	RNA-binding protein 25	-	GO:0097159//organic cyclic compound binding;GO:1901363	-
CL1051.Contig2_All	3143	93	1.9594	70	1.4157	gi|462422283|gb|EMJ26546.1|	1446	0	hypothetical protein PRUPE_ppa000960mg [Prunus persica]	gi|470123241|ref|XM_004297589.1|	2748	0	PREDICTED: Fragaria vesca subsp. vesca uncharacterized LOC101309725 (LOC101309725), mRNA	sp|Q8H0U8|RH42_ARATH	101	3e-21	DEAD-box ATP-dependent RNA helicase 42 OS=Arabidopsis thaliana GN=RH42 PE=1 SV=2	Rv3876	68.9	5e-11	COG0455	ATPases involved in chromosome partitioning	K12822	0	1145	rcu:RCOM_0527800	RNA-binding protein 25	-	GO:0097159//organic cyclic compound binding;GO:1901363	-
CL1051.Contig3_All	3072	107	2.3064	70	1.4484	gi|470123242|ref|XP_004297637.1|	1314.3	0	PREDICTED: uncharacterized protein LOC101309725 [Fragaria vesca subsp. vesca]	gi|470123241|ref|XM_004297589.1|	2960	0	PREDICTED: Fragaria vesca subsp. vesca uncharacterized LOC101309725 (LOC101309725), mRNA	sp|Q8H0U8|RH42_ARATH	100	4e-21	DEAD-box ATP-dependent RNA helicase 42 OS=Arabidopsis thaliana GN=RH42 PE=1 SV=2	PA2976	68.6	6e-11	COG1530	Ribonucleases G and E	K12822	0	1082	pop:POPTR_822012	RNA-binding protein 25	GO:0006397//mRNA processing	GO:0003676//nucleic acid binding;GO:0000166//nucleotide binding	GO:0005886//plasma membrane
CL1051.Contig4_All	2885	97	2.2264	78	1.7186	gi|470123242|ref|XP_004297637.1|	1314.3	0	PREDICTED: uncharacterized protein LOC101309725 [Fragaria vesca subsp. vesca]	gi|470123241|ref|XM_004297589.1|	2825	0	PREDICTED: Fragaria vesca subsp. vesca uncharacterized LOC101309725 (LOC101309725), mRNA	sp|Q8H0U8|RH42_ARATH	100	4e-21	DEAD-box ATP-dependent RNA helicase 42 OS=Arabidopsis thaliana GN=RH42 PE=1 SV=2	PA2976	68.6	6e-11	COG1530	Ribonucleases G and E	K12822	0	1082	pop:POPTR_822012	RNA-binding protein 25	GO:0006397//mRNA processing	GO:0003676//nucleic acid binding;GO:0000166//nucleotide binding	GO:0005886//plasma membrane
CL1052.Contig1_All	2450	50	1.3514	48	1.2454	gi|470107380|ref|XP_004290025.1|	974.5	0	PREDICTED: uncharacterized protein LOC101313464 [Fragaria vesca subsp. vesca]	gi|470107379|ref|XM_004289977.1|	1937	0	PREDICTED: Fragaria vesca subsp. vesca uncharacterized LOC101313464 (LOC101313464), mRNA	sp|Q9LE82|RAGP1_ARATH	56.6	6e-08	RAN GTPase-activating protein 1 OS=Arabidopsis thaliana GN=RANGAP1 PE=1 SV=1	--	--	--	--	--	K14319	4e-08	58.9	mtr:MTR_1g105040	Ran GTPase-activating protein 1	GO:0016114//terpenoid biosynthetic process	-	-
CL1052.Contig2_All	2379	25	0.6959	23	0.6145	gi|462397125|gb|EMJ02924.1|	199.1	0	hypothetical protein PRUPE_ppa003067mg [Prunus persica]	gi|470107379|ref|XM_004289977.1|	1669	0	PREDICTED: Fragaria vesca subsp. vesca uncharacterized LOC101313464 (LOC101313464), mRNA	sp|Q9LE82|RAGP1_ARATH	56.6	6e-08	RAN GTPase-activating protein 1 OS=Arabidopsis thaliana GN=RANGAP1 PE=1 SV=1	--	--	--	--	--	K14319	4e-08	58.9	mtr:MTR_1g105040	Ran GTPase-activating protein 1	GO:0016114//terpenoid biosynthetic process	-	-
CL1052.Contig3_All	2277	9	0.2617	10	0.2792	gi|470107380|ref|XP_004290025.1|	972.6	0	PREDICTED: uncharacterized protein LOC101313464 [Fragaria vesca subsp. vesca]	gi|470107379|ref|XM_004289977.1|	1937	0	PREDICTED: Fragaria vesca subsp. vesca uncharacterized LOC101313464 (LOC101313464), mRNA	sp|Q9LE82|RAGP1_ARATH	56.6	6e-08	RAN GTPase-activating protein 1 OS=Arabidopsis thaliana GN=RANGAP1 PE=1 SV=1	--	--	--	--	--	K14319	3e-08	58.9	mtr:MTR_1g105040	Ran GTPase-activating protein 1	GO:0016114//terpenoid biosynthetic process	-	-
CL1052.Contig4_All	2203	7	0.2104	10	0.2885	gi|462397125|gb|EMJ02924.1|	198.7	0	hypothetical protein PRUPE_ppa003067mg [Prunus persica]	gi|470107379|ref|XM_004289977.1|	1669	0	PREDICTED: Fragaria vesca subsp. vesca uncharacterized LOC101313464 (LOC101313464), mRNA	sp|Q9LE82|RAGP1_ARATH	56.6	6e-08	RAN GTPase-activating protein 1 OS=Arabidopsis thaliana GN=RANGAP1 PE=1 SV=1	--	--	--	--	--	K14319	3e-08	58.9	mtr:MTR_1g105040	Ran GTPase-activating protein 1	GO:0016114//terpenoid biosynthetic process	-	-
CL1052.Contig5_All	2308	11	0.3156	12	0.3305	gi|462397125|gb|EMJ02924.1|	199.1	0	hypothetical protein PRUPE_ppa003067mg [Prunus persica]	gi|470107379|ref|XM_004289977.1|	1653	0	PREDICTED: Fragaria vesca subsp. vesca uncharacterized LOC101313464 (LOC101313464), mRNA	sp|Q9LE82|RAGP1_ARATH	57.8	3e-08	RAN GTPase-activating protein 1 OS=Arabidopsis thaliana GN=RANGAP1 PE=1 SV=1	--	--	--	--	--	K14319	1e-08	60.5	mtr:MTR_1g105040	Ran GTPase-activating protein 1	GO:0016114//terpenoid biosynthetic process	-	-
CL1052.Contig6_All	2214	11	0.329	12	0.3445	gi|462397125|gb|EMJ02924.1|	198.7	0	hypothetical protein PRUPE_ppa003067mg [Prunus persica]	gi|470107379|ref|XM_004289977.1|	1669	0	PREDICTED: Fragaria vesca subsp. vesca uncharacterized LOC101313464 (LOC101313464), mRNA	sp|Q9LE82|RAGP1_ARATH	56.6	6e-08	RAN GTPase-activating protein 1 OS=Arabidopsis thaliana GN=RANGAP1 PE=1 SV=1	--	--	--	--	--	K14319	3e-08	58.9	mtr:MTR_1g105040	Ran GTPase-activating protein 1	GO:0016114//terpenoid biosynthetic process	-	-
CL1052.Contig7_All	2288	19	0.5499	15	0.4167	gi|470107380|ref|XP_004290025.1|	972.6	0	PREDICTED: uncharacterized protein LOC101313464 [Fragaria vesca subsp. vesca]	gi|470107379|ref|XM_004289977.1|	1937	0	PREDICTED: Fragaria vesca subsp. vesca uncharacterized LOC101313464 (LOC101313464), mRNA	sp|Q9LE82|RAGP1_ARATH	56.6	6e-08	RAN GTPase-activating protein 1 OS=Arabidopsis thaliana GN=RANGAP1 PE=1 SV=1	--	--	--	--	--	K14319	3e-08	58.9	mtr:MTR_1g105040	Ran GTPase-activating protein 1	GO:0016114//terpenoid biosynthetic process	-	-
CL1052.Contig8_All	2382	14	0.3892	16	0.427	gi|470107380|ref|XP_004290025.1|	971.5	0	PREDICTED: uncharacterized protein LOC101313464 [Fragaria vesca subsp. vesca]	gi|470107379|ref|XM_004289977.1|	1929	0	PREDICTED: Fragaria vesca subsp. vesca uncharacterized LOC101313464 (LOC101313464), mRNA	sp|Q9LE82|RAGP1_ARATH	57.8	3e-08	RAN GTPase-activating protein 1 OS=Arabidopsis thaliana GN=RANGAP1 PE=1 SV=1	--	--	--	--	--	K14319	1e-08	60.5	mtr:MTR_1g105040	Ran GTPase-activating protein 1	GO:0016114//terpenoid biosynthetic process	-	-
CL1053.Contig1_All	1809	7127	260.884	6339	222.743	gi|470134473|ref|XP_004303074.1|	859.4	0	PREDICTED: uncharacterized protein LOC101296119 [Fragaria vesca subsp. vesca]	gi|470134472|ref|XM_004303026.1|	2002	0	PREDICTED: Fragaria vesca subsp. vesca uncharacterized LOC101296119 (LOC101296119), mRNA	--	--	--	--	--	--	--	--	--	--	--	--	--	--	GO:0009750//response to fructose stimulus;GO:0009749//response to glucose stimulus;GO:0009744//response to sucrose stimulus;GO:0016126//sterol biosynthetic process;GO:0009831//plant-type cell wall modification involved in multidimensional cell growth;GO:0009663//plasmodesma organization;GO:0009826//unidimensional cell growth;GO:0006084//acetyl-CoA metabolic process;GO:0030244//cellulose biosynthe…	GO:0016757//transferase activity, transferring glycosyl groups	GO:0005802//trans-Golgi network;GO:0005794//Golgi apparatus;GO:0005768//endosome;GO:0009543//chloroplast thylakoid lumen;GO:0005886//plasma membrane
CL1054.Contig1_All	4437	40	0.597	41	0.5874	gi|470104816|ref|XP_004288789.1|	2399.4	0	PREDICTED: uncharacterized protein LOC101293525 [Fragaria vesca subsp. vesca]	gi|470104815|ref|XM_004288741.1|	3657	0	PREDICTED: Fragaria vesca subsp. vesca uncharacterized LOC101293525 (LOC101293525), mRNA	sp|Q9FPQ6|GP1_CHLRE	88.2	4e-17	Vegetative cell wall protein gp1 OS=Chlamydomonas reinhardtii GN=GP1 PE=2 SV=1	Rv3876	68.6	9e-11	COG0455	ATPases involved in chromosome partitioning	K14709	2e-14	79	vcn:VOLCADRAFT_104214	solute carrier family 39 (zinc transporter), member 1/2/3	GO:0006487//protein N-linked glycosylation	GO:0000166//nucleotide binding	GO:0009507//chloroplast;GO:0005634//nucleus
CL1054.Contig2_All	4365	41	0.622	43	0.6262	gi|470104816|ref|XP_004288789.1|	2399.4	0	PREDICTED: uncharacterized protein LOC101293525 [Fragaria vesca subsp. vesca]	gi|470104815|ref|XM_004288741.1|	3667	0	PREDICTED: Fragaria vesca subsp. vesca uncharacterized LOC101293525 (LOC101293525), mRNA	sp|Q9FPQ6|GP1_CHLRE	88.2	4e-17	Vegetative cell wall protein gp1 OS=Chlamydomonas reinhardtii GN=GP1 PE=2 SV=1	Rv3876	68.6	9e-11	COG0455	ATPases involved in chromosome partitioning	K14709	2e-14	79	vcn:VOLCADRAFT_104214	solute carrier family 39 (zinc transporter), member 1/2/3	GO:0006487//protein N-linked glycosylation	GO:0000166//nucleotide binding	GO:0009507//chloroplast;GO:0005634//nucleus
CL1054.Contig3_All	4380	57	0.8617	53	0.7692	gi|470104816|ref|XP_004288789.1|	1125.5	0	PREDICTED: uncharacterized protein LOC101293525 [Fragaria vesca subsp. vesca]	gi|470104815|ref|XM_004288741.1|	2748	0	PREDICTED: Fragaria vesca subsp. vesca uncharacterized LOC101293525 (LOC101293525), mRNA	sp|Q9FPQ6|GP1_CHLRE	88.2	4e-17	Vegetative cell wall protein gp1 OS=Chlamydomonas reinhardtii GN=GP1 PE=2 SV=1	Rv3876	68.6	9e-11	COG0455	ATPases involved in chromosome partitioning	K14709	2e-14	79	vcn:VOLCADRAFT_104214	solute carrier family 39 (zinc transporter), member 1/2/3	GO:0006487//protein N-linked glycosylation	GO:0000166//nucleotide binding	GO:0005634//nucleus
CL1055.Contig1_All	296	5	1.1186	4	0.859	--	--	--	--	--	--	--	--	--	--	--	--	--	--	--	--	--	--	--	--	--	--	-	-	-
CL1055.Contig2_All	346	23	4.4018	16	2.9395	--	--	--	--	gi|365772477|gb|HQ887201.1|	63.9	1e-07	Linum usitatissimum clone GMU2AYZ01BAM3T microsatellite sequence	--	--	--	--	--	--	--	--	--	--	--	--	--	--	-	-	-
CL1056.Contig1_All	217	3	0.9155	0	0	--	--	--	--	--	--	--	--	--	--	--	--	--	--	--	--	--	--	--	--	--	--	-	-	-
CL1056.Contig2_All	1892	1073	37.5541	1076	36.1504	gi|470128343|ref|XP_004300103.1|	896.3	0	PREDICTED: short-chain dehydrogenase/reductase family 42E member 1-like [Fragaria vesca subsp. vesca]	gi|470128342|ref|XM_004300055.1|	1689	0	PREDICTED: Fragaria vesca subsp. vesca short-chain dehydrogenase/reductase family 42E member 1-like (LOC101314854), mRNA	sp|Q67ZE1|HSDD2_ARATH	184	2e-46	3beta-hydroxysteroid-dehydrogenase/decarboxylase isoform 2 OS=Arabidopsis thaliana GN=3BETAHSD/D2 PE=2 SV=2	ML1942	174	6e-43	COG0451	Nucleoside-diphosphate-sugar epimerases	K07748	3e-47	188	aly:ARALYDRAFT_481483	sterol-4alpha-carboxylate 3-dehydrogenase (decarboxylating) [EC:1.1.1.170]	GO:0006694//steroid biosynthetic process;GO:0055114//oxidation-reduction process	GO:0003854//3-beta-hydroxy-delta5-steroid dehydrogenase activity;GO:0047012//sterol-4-alpha-carboxylate 3-dehydrogenase (decarboxylating) activity;GO:0016853//isomerase activity;GO:0000166//nucleotide binding	GO:0005783//endoplasmic reticulum
CL1057.Contig1_All	1192	3	0.1667	6	0.32	gi|462421836|gb|EMJ26099.1|	68.9	1e-10	hypothetical protein PRUPE_ppa021999mg [Prunus persica]	gi|470124747|ref|XM_004298323.1|	81.8	2e-12	PREDICTED: Fragaria vesca subsp. vesca uncharacterized LOC101311275 (LOC101311275), mRNA	sp|Q9C6X9|FB315_ARATH	60.1	3e-09	Probable F-box protein At1g44080 OS=Arabidopsis thaliana GN=At1g44080 PE=4 SV=1	--	--	--	--	--	--	--	--	--	--	-	-	-
CL1057.Contig2_All	1602	74	3.0588	62	2.4601	gi|462421836|gb|EMJ26099.1|	452.6	9e-126	hypothetical protein PRUPE_ppa021999mg [Prunus persica]	gi|470124747|ref|XM_004298323.1|	81.8	2e-12	PREDICTED: Fragaria vesca subsp. vesca uncharacterized LOC101311275 (LOC101311275), mRNA	sp|Q9SHY1|FB317_ARATH	75.9	6e-14	Probable F-box protein At1g65740 OS=Arabidopsis thaliana GN=At1g65740 PE=2 SV=2	--	--	--	--	--	--	--	--	--	--	-	-	-
CL1058.Contig1_All	1532	32	1.3832	17	0.7054	gi|470115836|ref|XP_004294097.1|	651.4	0	PREDICTED: probable beta-1,3-galactosyltransferase 14-like [Fragaria vesca subsp. vesca]	gi|470115835|ref|XM_004294049.1|	1168	0	PREDICTED: Fragaria vesca subsp. vesca probable beta-1,3-galactosyltransferase 14-like (LOC101293272), mRNA	sp|Q8L7M1|B3GTE_ARATH	511	4e-145	Probable beta-1,3-galactosyltransferase 14 OS=Arabidopsis thaliana GN=B3GALT14 PE=2 SV=1	--	--	--	--	--	K14413	7e-17	87	aly:ARALYDRAFT_472719	beta-1,3-galactosyltransferase [EC:2.4.1.-]	GO:0006486//protein glycosylation	GO:0047220//galactosylxylosylprotein 3-beta-galactosyltransferase activity	GO:0005794//Golgi apparatus;GO:0016021//integral to membrane
CL1058.Contig2_All	1066	39	2.4226	31	1.8485	gi|470115836|ref|XP_004294097.1|	57.4	1e-33	PREDICTED: probable beta-1,3-galactosyltransferase 14-like [Fragaria vesca subsp. vesca]	gi|470115835|ref|XM_004294049.1|	387	1e-104	PREDICTED: Fragaria vesca subsp. vesca probable beta-1,3-galactosyltransferase 14-like (LOC101293272), mRNA	sp|Q8L7M1|B3GTE_ARATH	89.7	3e-28	Probable beta-1,3-galactosyltransferase 14 OS=Arabidopsis thaliana GN=B3GALT14 PE=2 SV=1	--	--	--	--	--	--	--	--	--	--	GO:0006486//protein glycosylation	GO:0047220//galactosylxylosylprotein 3-beta-galactosyltransferase activity	GO:0005794//Golgi apparatus;GO:0016021//integral to membrane
CL1058.Contig3_All	1538	20	0.8611	21	0.8679	gi|470115836|ref|XP_004294097.1|	630.6	2e-179	PREDICTED: probable beta-1,3-galactosyltransferase 14-like [Fragaria vesca subsp. vesca]	gi|470115835|ref|XM_004294049.1|	1059	0	PREDICTED: Fragaria vesca subsp. vesca probable beta-1,3-galactosyltransferase 14-like (LOC101293272), mRNA	sp|Q8L7M1|B3GTE_ARATH	498	5e-141	Probable beta-1,3-galactosyltransferase 14 OS=Arabidopsis thaliana GN=B3GALT14 PE=2 SV=1	--	--	--	--	--	K14413	7e-17	87	aly:ARALYDRAFT_472719	beta-1,3-galactosyltransferase [EC:2.4.1.-]	GO:0006486//protein glycosylation	GO:0047220//galactosylxylosylprotein 3-beta-galactosyltransferase activity	GO:0005794//Golgi apparatus;GO:0016021//integral to membrane
CL1058.Contig4_All	586	0	0	2	0.2169	gi|470115836|ref|XP_004294097.1|	54.7	1e-06	PREDICTED: probable beta-1,3-galactosyltransferase 14-like [Fragaria vesca subsp. vesca]	gi|470115835|ref|XM_004294049.1|	135	6e-29	PREDICTED: Fragaria vesca subsp. vesca probable beta-1,3-galactosyltransferase 14-like (LOC101293272), mRNA	sp|Q8L7M1|B3GTE_ARATH	60.8	8e-16	Probable beta-1,3-galactosyltransferase 14 OS=Arabidopsis thaliana GN=B3GALT14 PE=2 SV=1	--	--	--	--	--	--	--	--	--	--	-	GO:0016757//transferase activity, transferring glycosyl groups	-
CL1059.Contig1_All	789	90	7.5534	79	6.3646	gi|470129224|ref|XP_004300525.1|	208.4	1e-52	PREDICTED: NADH dehydrogenase [ubiquinone] 1 beta subcomplex subunit 10-B-like isoform 1 [Fragaria vesca subsp. vesca] >gi|470129226|ref|XP_004300526.1| PREDICTED: NADH dehydrogenase [ubiquinone] 1 beta subcomplex subunit 10-B-like isoform 2 [Fragaria vesca subsp. vesca]	gi|470129225|ref|XM_004300478.1|	404	1e-110	PREDICTED: Fragaria vesca subsp. vesca NADH dehydrogenase [ubiquinone] 1 beta subcomplex subunit 10-B-like, transcript variant 2 (LOC101296776), mRNA	sp|Q94C12|NDBAB_ARATH	182	1e-46	NADH dehydrogenase [ubiquinone] 1 beta subcomplex subunit 10-B OS=Arabidopsis thaliana GN=At3g18410 PE=2 SV=1	--	--	--	--	--	K03966	5e-49	192	pop:POPTR_823292	NADH dehydrogenase (ubiquinone) 1 beta subcomplex 10 [EC:1.6.5.3 1.6.99.3]	GO:0009853//photorespiration	-	GO:0005747//mitochondrial respiratory chain complex I
CL1059.Contig2_All	776	183	15.6159	203	16.6286	gi|470129224|ref|XP_004300525.1|	208.4	1e-52	PREDICTED: NADH dehydrogenase [ubiquinone] 1 beta subcomplex subunit 10-B-like isoform 1 [Fragaria vesca subsp. vesca] >gi|470129226|ref|XP_004300526.1| PREDICTED: NADH dehydrogenase [ubiquinone] 1 beta subcomplex subunit 10-B-like isoform 2 [Fragaria vesca subsp. vesca]	gi|470129225|ref|XM_004300478.1|	404	1e-110	PREDICTED: Fragaria vesca subsp. vesca NADH dehydrogenase [ubiquinone] 1 beta subcomplex subunit 10-B-like, transcript variant 2 (LOC101296776), mRNA	sp|Q94C12|NDBAB_ARATH	182	1e-46	NADH dehydrogenase [ubiquinone] 1 beta subcomplex subunit 10-B OS=Arabidopsis thaliana GN=At3g18410 PE=2 SV=1	--	--	--	--	--	K03966	5e-49	192	pop:POPTR_823292	NADH dehydrogenase (ubiquinone) 1 beta subcomplex 10 [EC:1.6.5.3 1.6.99.3]	GO:0009853//photorespiration	-	GO:0005747//mitochondrial respiratory chain complex I
CL106.Contig10_All	1320	1	0.0502	1	0.0482	gi|470143039|ref|XP_004307195.1|	359	1e-97	PREDICTED: THO complex subunit 1-like [Fragaria vesca subsp. vesca]	gi|470143038|ref|XM_004307147.1|	805	0	PREDICTED: Fragaria vesca subsp. vesca THO complex subunit 1-like (LOC101308506), mRNA	--	--	--	--	--	--	--	--	--	K12878	9e-87	318	pop:POPTR_1065718	THO complex subunit 1	GO:0010267//production of ta-siRNAs involved in RNA interference;GO:0006406//mRNA export from nucleus;GO:0050832//defense response to fungus	-	GO:0005634//nucleus
CL106.Contig11_All	1159	2	0.1143	0	0	gi|470143039|ref|XP_004307195.1|	359	8e-98	PREDICTED: THO complex subunit 1-like [Fragaria vesca subsp. vesca]	gi|470143038|ref|XM_004307147.1|	805	0	PREDICTED: Fragaria vesca subsp. vesca THO complex subunit 1-like (LOC101308506), mRNA	--	--	--	--	--	--	--	--	--	K12878	8e-87	318	pop:POPTR_1065718	THO complex subunit 1	GO:0010267//production of ta-siRNAs involved in RNA interference;GO:0006406//mRNA export from nucleus;GO:0050832//defense response to fungus	-	GO:0005634//nucleus
CL106.Contig8_All	1389	4	0.1907	1	0.0458	gi|470143039|ref|XP_004307195.1|	359	1e-97	PREDICTED: THO complex subunit 1-like [Fragaria vesca subsp. vesca]	gi|470143038|ref|XM_004307147.1|	805	0	PREDICTED: Fragaria vesca subsp. vesca THO complex subunit 1-like (LOC101308506), mRNA	--	--	--	--	--	--	--	--	--	K12878	1e-86	318	pop:POPTR_1065718	THO complex subunit 1	GO:0010267//production of ta-siRNAs involved in RNA interference;GO:0006406//mRNA export from nucleus;GO:0050832//defense response to fungus	-	GO:0005634//nucleus
CL1060.Contig1_All	862	62	4.7628	78	5.7519	gi|470127478|ref|XP_004299696.1|	190.7	2e-47	PREDICTED: bet1-like protein At4g14600-like [Fragaria vesca subsp. vesca]	gi|470127477|ref|XM_004299648.1|	448	1e-123	PREDICTED: Fragaria vesca subsp. vesca bet1-like protein At4g14600-like (LOC101309837), mRNA	sp|Q8VXX9|BETL1_ARATH	133	1e-31	Bet1-like protein At4g14600 OS=Arabidopsis thaliana GN=At4g14600 PE=2 SV=1	--	--	--	--	--	K08505	4e-33	139	osa:4343711	protein transport protein SFT1	-	-	GO:0005886//plasma membrane
CL1060.Contig2_All	884	118	8.8391	135	9.7074	gi|470127478|ref|XP_004299696.1|	190.7	2e-47	PREDICTED: bet1-like protein At4g14600-like [Fragaria vesca subsp. vesca]	gi|470127477|ref|XM_004299648.1|	448	1e-123	PREDICTED: Fragaria vesca subsp. vesca bet1-like protein At4g14600-like (LOC101309837), mRNA	sp|Q8VXX9|BETL1_ARATH	133	2e-31	Bet1-like protein At4g14600 OS=Arabidopsis thaliana GN=At4g14600 PE=2 SV=1	--	--	--	--	--	K08505	5e-33	139	osa:4343711	protein transport protein SFT1	-	-	GO:0005886//plasma membrane
CL1061.Contig1_All	1510	634	27.8029	728	30.6462	gi|470122426|ref|XP_004297242.1|	688.7	0	PREDICTED: erlin-2-like [Fragaria vesca subsp. vesca]	gi|470122425|ref|XM_004297194.1|	1398	0	PREDICTED: Fragaria vesca subsp. vesca erlin-2-like (LOC101312433), mRNA	--	--	--	--	HI0150	57.8	5e-08	COG0330	Membrane protease subunits, stomatin/prohibitin homologs	--	--	--	--	--	GO:0006888//ER to Golgi vesicle-mediated transport	-	GO:0005730//nucleolus;GO:0005794//Golgi apparatus;GO:0009506//plasmodesma;GO:0005886//plasma membrane;GO:0005774//vacuolar membrane;GO:0005783//endoplasmic reticulum;GO:0009536//plastid
CL1061.Contig2_All	1542	399	17.1343	326	13.4386	gi|470122426|ref|XP_004297242.1|	685.6	0	PREDICTED: erlin-2-like [Fragaria vesca subsp. vesca]	gi|470122425|ref|XM_004297194.1|	1390	0	PREDICTED: Fragaria vesca subsp. vesca erlin-2-like (LOC101312433), mRNA	--	--	--	--	HI0150	57.8	5e-08	COG0330	Membrane protease subunits, stomatin/prohibitin homologs	--	--	--	--	--	GO:0006888//ER to Golgi vesicle-mediated transport	-	GO:0005730//nucleolus;GO:0005794//Golgi apparatus;GO:0009506//plasmodesma;GO:0005886//plasma membrane;GO:0005774//vacuolar membrane;GO:0005783//endoplasmic reticulum;GO:0009536//plastid
CL1062.Contig1_All	1678	42	1.6574	38	1.4395	gi|470102732|ref|XP_004287805.1|	701.4	0	PREDICTED: ferredoxin--NADP reductase, chloroplastic-like [Fragaria vesca subsp. vesca]	gi|470102731|ref|XM_004287757.1|	1867	0	PREDICTED: Fragaria vesca subsp. vesca ferredoxin--NADP reductase, chloroplastic-like (LOC101297664), mRNA	sp|P41343|FENR_MESCR	642	0	Ferredoxin--NADP reductase, chloroplastic OS=Mesembryanthemum crystallinum GN=PETH PE=2 SV=1	slr1643	357	3e-98	COG0369	Sulfite reductase, alpha subunit (flavoprotein)	K02641	0	653	pop:POPTR_827055	ferredoxin--NADP+ reductase [EC:1.18.1.2]	GO:0031348//negative regulation of defense response;GO:0006098//pentose-phosphate shunt;GO:0009595//detection of biotic stimulus;GO:0009867//jasmonic acid mediated signaling pathway;GO:0009697//salicylic acid biosynthetic process;GO:0009862//systemic acquired resistance, salicylic acid mediated signaling pathway;GO:0043085//positive regulation of catalytic activity;GO:0010363//regulation of plant…	GO:0050660//flavin adenine dinucleotide binding;GO:0003959//NADPH dehydrogenase activity;GO:0050661//NADP binding;GO:0045156//electron transporter, transferring electrons within the cyclic electron transport pathway of photosynthesis activity;GO:0008266//poly(U) RNA binding;GO:0045157//electron transporter, transferring electrons within the noncyclic electron transport pathway of photosynthesis a…	GO:0009941//chloroplast envelope;GO:0048046//apoplast;GO:0031977//thylakoid lumen;GO:0009570//chloroplast stroma;GO:0009535//chloroplast thylakoid membrane
CL1062.Contig2_All	1553	43	1.8335	57	2.3331	gi|470102732|ref|XP_004287805.1|	701.4	0	PREDICTED: ferredoxin--NADP reductase, chloroplastic-like [Fragaria vesca subsp. vesca]	gi|470102731|ref|XM_004287757.1|	1782	0	PREDICTED: Fragaria vesca subsp. vesca ferredoxin--NADP reductase, chloroplastic-like (LOC101297664), mRNA	sp|P41343|FENR_MESCR	642	0	Ferredoxin--NADP reductase, chloroplastic OS=Mesembryanthemum crystallinum GN=PETH PE=2 SV=1	slr1643	357	2e-98	COG0369	Sulfite reductase, alpha subunit (flavoprotein)	K02641	0	653	pop:POPTR_827055	ferredoxin--NADP+ reductase [EC:1.18.1.2]	GO:0031348//negative regulation of defense response;GO:0006098//pentose-phosphate shunt;GO:0009595//detection of biotic stimulus;GO:0009867//jasmonic acid mediated signaling pathway;GO:0009697//salicylic acid biosynthetic process;GO:0009862//systemic acquired resistance, salicylic acid mediated signaling pathway;GO:0043085//positive regulation of catalytic activity;GO:0010363//regulation of plant…	GO:0050660//flavin adenine dinucleotide binding;GO:0003959//NADPH dehydrogenase activity;GO:0050661//NADP binding;GO:0045156//electron transporter, transferring electrons within the cyclic electron transport pathway of photosynthesis activity;GO:0008266//poly(U) RNA binding;GO:0045157//electron transporter, transferring electrons within the noncyclic electron transport pathway of photosynthesis a…	GO:0009941//chloroplast envelope;GO:0048046//apoplast;GO:0031977//thylakoid lumen;GO:0009570//chloroplast stroma;GO:0009535//chloroplast thylakoid membrane
CL1063.Contig1_All	240	3	0.8277	6	1.5891	--	--	--	--	--	--	--	--	--	--	--	--	--	--	--	--	--	--	--	--	--	--	-	-	-
CL1064.Contig1_All	247	4	1.0724	3	0.7721	gi|470146342|ref|XP_004308785.1|	176.8	9e-44	PREDICTED: uncharacterized protein LOC101295576 [Fragaria vesca subsp. vesca]	gi|470146341|ref|XM_004308737.1|	394	1e-107	PREDICTED: Fragaria vesca subsp. vesca uncharacterized LOC101295576 (LOC101295576), mRNA	--	--	--	--	--	--	--	--	--	--	--	--	--	--	GO:0007165//signal transduction	GO:0035091//phosphatidylinositol binding	GO:0005634//nucleus;GO:0005886//plasma membrane
CL1064.Contig2_All	2811	64	1.5076	66	1.4925	gi|470110922|ref|XP_004291708.1|	1377.8	0	PREDICTED: uncharacterized protein LOC101295593 [Fragaria vesca subsp. vesca]	gi|470110921|ref|XM_004291660.1|	3108	0	PREDICTED: Fragaria vesca subsp. vesca uncharacterized LOC101295593 (LOC101295593), mRNA	--	--	--	--	--	--	--	--	--	--	--	--	--	--	GO:0007165//signal transduction	GO:0035091//phosphatidylinositol binding	GO:0005634//nucleus;GO:0005886//plasma membrane
CL1064.Contig3_All	2796	89	2.1078	95	2.1598	gi|470110922|ref|XP_004291708.1|	1384	0	PREDICTED: uncharacterized protein LOC101295593 [Fragaria vesca subsp. vesca]	gi|470110921|ref|XM_004291660.1|	3178	0	PREDICTED: Fragaria vesca subsp. vesca uncharacterized LOC101295593 (LOC101295593), mRNA	--	--	--	--	--	--	--	--	--	--	--	--	--	--	GO:0007165//signal transduction	GO:0035091//phosphatidylinositol binding	GO:0005634//nucleus;GO:0005886//plasma membrane
CL1065.Contig2_All	908	44	3.2088	47	3.2903	gi|470140007|ref|XP_004305736.1|	393.7	2e-108	PREDICTED: LOW QUALITY PROTEIN: midasin-like [Fragaria vesca subsp. vesca]	gi|470140006|ref|XM_004305688.1|	753	0	PREDICTED: Fragaria vesca subsp. vesca midasin-like (LOC101305499), mRNA	--	--	--	--	--	--	--	--	--	K14572	3e-62	236	pop:POPTR_782171	midasin	GO:0044260;GO:1901576;GO:0044238//primary metabolic process;GO:0016043//cellular component organization;GO:1901575;GO:0044248//cellular catabolic process	GO:0005488//binding	GO:0009941//chloroplast envelope;GO:0009506//plasmodesma
CL1066.Contig1_All	3899	4508	76.5613	4691	76.4776	gi|470122798|ref|XP_004297425.1|	1907.9	0	PREDICTED: RNA-dependent RNA polymerase 1-like [Fragaria vesca subsp. vesca]	gi|470122797|ref|XM_004297377.1|	3749	0	PREDICTED: Fragaria vesca subsp. vesca RNA-dependent RNA polymerase 1-like (LOC101291816), mRNA	sp|Q9LQV2|RDR1_ARATH	1454	0	RNA-dependent RNA polymerase 1 OS=Arabidopsis thaliana GN=RDR1 PE=2 SV=1	--	--	--	--	--	--	--	--	--	--	GO:0031348//negative regulation of defense response;GO:0009615//response to virus;GO:0009867//jasmonic acid mediated signaling pathway;GO:0035304//regulation of protein dephosphorylation;GO:0009862//systemic acquired resistance, salicylic acid mediated signaling pathway;GO:0060148//positive regulation of posttranscriptional gene silencing;GO:0010363//regulation of plant-type hypersensitive respon…	GO:0000166//nucleotide binding;GO:0003968//RNA-directed RNA polymerase activity;GO:0003676//nucleic acid binding	GO:0005634//nucleus
CL1066.Contig2_All	276	12	2.8791	6	1.3819	gi|470122798|ref|XP_004297425.1|	164.1	6e-40	PREDICTED: RNA-dependent RNA polymerase 1-like [Fragaria vesca subsp. vesca]	gi|470122797|ref|XM_004297377.1|	309	8e-82	PREDICTED: Fragaria vesca subsp. vesca RNA-dependent RNA polymerase 1-like (LOC101291816), mRNA	sp|Q9LQV2|RDR1_ARATH	108	7e-25	RNA-dependent RNA polymerase 1 OS=Arabidopsis thaliana GN=RDR1 PE=2 SV=1	--	--	--	--	--	--	--	--	--	--	GO:0009751//response to salicylic acid stimulus;GO:0060148//positive regulation of posttranscriptional gene silencing;GO:0009615//response to virus	GO:0003676//nucleic acid binding;GO:0003968//RNA-directed RNA polymerase activity;GO:0000166//nucleotide binding	-
CL1066.Contig3_All	325	14	2.8525	12	2.347	--	--	--	--	gi|470122797|ref|XM_004297377.1|	63.9	9e-08	PREDICTED: Fragaria vesca subsp. vesca RNA-dependent RNA polymerase 1-like (LOC101291816), mRNA	--	--	--	--	--	--	--	--	--	--	--	--	--	--	-	-	-
CL1066.Contig4_All	233	12	3.4104	5	1.3641	gi|470122798|ref|XP_004297425.1|	110.2	1e-23	PREDICTED: RNA-dependent RNA polymerase 1-like [Fragaria vesca subsp. vesca]	gi|470122797|ref|XM_004297377.1|	149	1e-33	PREDICTED: Fragaria vesca subsp. vesca RNA-dependent RNA polymerase 1-like (LOC101291816), mRNA	sp|Q9LQV2|RDR1_ARATH	71.6	1e-13	RNA-dependent RNA polymerase 1 OS=Arabidopsis thaliana GN=RDR1 PE=2 SV=1	--	--	--	--	--	--	--	--	--	--	GO:0031348//negative regulation of defense response;GO:0009615//response to virus;GO:0009867//jasmonic acid mediated signaling pathway;GO:0035304//regulation of protein dephosphorylation;GO:0009862//systemic acquired resistance, salicylic acid mediated signaling pathway;GO:0060148//positive regulation of posttranscriptional gene silencing;GO:0010363//regulation of plant-type hypersensitive respon…	-	-
CL1066.Contig5_All	299	9	1.9932	7	1.4882	--	--	--	--	gi|161318452|gb|EU028330.1|	58	5e-06	Glycine max clone BAC gmw1-29F06 genomic sequence	--	--	--	--	--	--	--	--	--	--	--	--	--	--	-	-	-
CL1066.Contig6_All	249	17	4.5209	10	2.5528	gi|470122798|ref|XP_004297425.1|	132.9	1e-30	PREDICTED: RNA-dependent RNA polymerase 1-like [Fragaria vesca subsp. vesca]	gi|470122797|ref|XM_004297377.1|	224	3e-56	PREDICTED: Fragaria vesca subsp. vesca RNA-dependent RNA polymerase 1-like (LOC101291816), mRNA	sp|Q9LQV2|RDR1_ARATH	127	1e-30	RNA-dependent RNA polymerase 1 OS=Arabidopsis thaliana GN=RDR1 PE=2 SV=1	--	--	--	--	--	--	--	--	--	--	GO:0031348//negative regulation of defense response;GO:0009615//response to virus;GO:0009867//jasmonic acid mediated signaling pathway;GO:0035304//regulation of protein dephosphorylation;GO:0009862//systemic acquired resistance, salicylic acid mediated signaling pathway;GO:0060148//positive regulation of posttranscriptional gene silencing;GO:0010363//regulation of plant-type hypersensitive respon…	GO:0000166//nucleotide binding;GO:0003968//RNA-directed RNA polymerase activity;GO:0003676//nucleic acid binding	GO:0005634//nucleus
CL1067.Contig1_All	1999	96	3.1801	100	3.1799	gi|470123357|ref|XP_004297693.1|	914.8	0	PREDICTED: uncharacterized protein LOC101302063 [Fragaria vesca subsp. vesca]	gi|470123356|ref|XM_004297645.1|	1978	0	PREDICTED: Fragaria vesca subsp. vesca uncharacterized LOC101302063 (LOC101302063), mRNA	--	--	--	--	--	--	--	--	--	--	--	--	--	--	GO:0006865//amino acid transport	-	GO:0005634//nucleus;GO:0005886//plasma membrane
CL1067.Contig2_All	2023	35	1.1456	12	0.3771	gi|470123357|ref|XP_004297693.1|	917.9	0	PREDICTED: uncharacterized protein LOC101302063 [Fragaria vesca subsp. vesca]	gi|470123356|ref|XM_004297645.1|	1965	0	PREDICTED: Fragaria vesca subsp. vesca uncharacterized LOC101302063 (LOC101302063), mRNA	--	--	--	--	--	--	--	--	--	--	--	--	--	--	GO:0006865//amino acid transport	-	GO:0005634//nucleus;GO:0005886//plasma membrane
CL1067.Contig3_All	1962	41	1.3838	24	0.7776	gi|470123357|ref|XP_004297693.1|	917.9	0	PREDICTED: uncharacterized protein LOC101302063 [Fragaria vesca subsp. vesca]	gi|470123356|ref|XM_004297645.1|	1955	0	PREDICTED: Fragaria vesca subsp. vesca uncharacterized LOC101302063 (LOC101302063), mRNA	--	--	--	--	--	--	--	--	--	--	--	--	--	--	GO:0006865//amino acid transport	-	GO:0005634//nucleus;GO:0005886//plasma membrane
CL1067.Contig4_All	386	1	0.1716	0	0	gi|462420016|gb|EMJ24279.1|	92	2e-18	hypothetical protein PRUPE_ppa003760mg [Prunus persica]	gi|470123356|ref|XM_004297645.1|	61.9	4e-07	PREDICTED: Fragaria vesca subsp. vesca uncharacterized LOC101302063 (LOC101302063), mRNA	--	--	--	--	--	--	--	--	--	--	--	--	--	--	-	-	GO:0005886//plasma membrane
CL1068.Contig1_All	2154	2304	70.8297	3075	90.7448	gi|470129378|ref|XP_004300598.1|	623.2	5e-177	PREDICTED: geranylgeranyl pyrophosphate synthase, chloroplastic-like [Fragaria vesca subsp. vesca]	gi|470129377|ref|XM_004300550.1|	924	0	PREDICTED: Fragaria vesca subsp. vesca geranylgeranyl pyrophosphate synthase, chloroplastic-like (LOC101295340), mRNA	sp|Q94ID7|GGPPS_HEVBR	513	2e-145	Geranylgeranyl pyrophosphate synthase, chloroplastic OS=Hevea brasiliensis GN=GGPS PE=1 SV=1	alr0213	322	1e-87	COG0142	Geranylgeranyl pyrophosphate synthase	K13789	1e-150	531	mtr:MTR_8g078070	geranylgeranyl diphosphate synthase, type II [EC:2.5.1.1 2.5.1.10 2.5.1.29]	GO:0051501//diterpene phytoalexin metabolic process;GO:0019761//glucosinolate biosynthetic process;GO:0008299//isoprenoid biosynthetic process;GO:0055114//oxidation-reduction process	GO:0005515//protein binding;GO:0004311//farnesyltranstransferase activity;GO:0032440//2-alkenal reductase [NAD(P)] activity;GO:0004161//dimethylallyltranstransferase activity	GO:0009513//etioplast;GO:0009507//chloroplast;GO:0016020//membrane;GO:0005783//endoplasmic reticulum;GO:0005739//mitochondrion
CL1069.Contig1_All	3238	30	0.6135	28	0.5497	gi|470134165|ref|XP_004302926.1|	1073.2	0	PREDICTED: uncharacterized protein LOC101299879 [Fragaria vesca subsp. vesca]	gi|470134164|ref|XM_004302878.1|	2385	0	PREDICTED: Fragaria vesca subsp. vesca uncharacterized LOC101299879 (LOC101299879), mRNA	--	--	--	--	--	--	--	--	--	--	--	--	--	--	-	-	-
CL1069.Contig10_All	462	31	4.4432	23	3.1645	--	--	--	--	--	--	--	--	--	--	--	--	--	--	--	--	--	--	--	--	--	--	-	-	-
CL1069.Contig11_All	293	16	3.616	22	4.7728	--	--	--	--	--	--	--	--	--	--	--	--	--	--	--	--	--	--	--	--	--	--	-	-	-
CL1069.Contig2_All	3151	15	0.3152	11	0.2219	gi|470134165|ref|XP_004302926.1|	1073.2	0	PREDICTED: uncharacterized protein LOC101299879 [Fragaria vesca subsp. vesca]	gi|470134164|ref|XM_004302878.1|	2593	0	PREDICTED: Fragaria vesca subsp. vesca uncharacterized LOC101299879 (LOC101299879), mRNA	--	--	--	--	--	--	--	--	--	--	--	--	--	--	-	-	-
CL1069.Contig3_All	3210	15	0.3094	11	0.2178	gi|470134165|ref|XP_004302926.1|	1073.2	0	PREDICTED: uncharacterized protein LOC101299879 [Fragaria vesca subsp. vesca]	gi|470134164|ref|XM_004302878.1|	2121	0	PREDICTED: Fragaria vesca subsp. vesca uncharacterized LOC101299879 (LOC101299879), mRNA	--	--	--	--	--	--	--	--	--	--	--	--	--	--	-	-	-
CL1069.Contig4_All	3319	38	0.7581	32	0.6129	gi|470134165|ref|XP_004302926.1|	1073.2	0	PREDICTED: uncharacterized protein LOC101299879 [Fragaria vesca subsp. vesca]	gi|470134164|ref|XM_004302878.1|	2121	0	PREDICTED: Fragaria vesca subsp. vesca uncharacterized LOC101299879 (LOC101299879), mRNA	--	--	--	--	--	--	--	--	--	--	--	--	--	--	-	-	-
CL1069.Contig5_All	3144	246	5.1812	212	4.2862	gi|470134165|ref|XP_004302926.1|	1185.6	0	PREDICTED: uncharacterized protein LOC101299879 [Fragaria vesca subsp. vesca]	gi|470134164|ref|XM_004302878.1|	2555	0	PREDICTED: Fragaria vesca subsp. vesca uncharacterized LOC101299879 (LOC101299879), mRNA	sp|Q8H0U8|RH42_ARATH	62.4	2e-09	DEAD-box ATP-dependent RNA helicase 42 OS=Arabidopsis thaliana GN=RH42 PE=1 SV=2	XF1267	62.4	5e-09	COG5297	Cellobiohydrolase A (1,4-beta-cellobiosidase A)	K11323	2e-12	73.2	vcn:VOLCADRAFT_121342	histone arginine demethylase JMJD6 [EC:1.14.11.-]	-	-	-
CL1069.Contig6_All	3136	23	0.4857	17	0.3446	gi|470134165|ref|XP_004302926.1|	1185.6	0	PREDICTED: uncharacterized protein LOC101299879 [Fragaria vesca subsp. vesca]	gi|470134164|ref|XM_004302878.1|	2292	0	PREDICTED: Fragaria vesca subsp. vesca uncharacterized LOC101299879 (LOC101299879), mRNA	sp|Q8H0U8|RH42_ARATH	62.4	2e-09	DEAD-box ATP-dependent RNA helicase 42 OS=Arabidopsis thaliana GN=RH42 PE=1 SV=2	XF1267	62.4	5e-09	COG5297	Cellobiohydrolase A (1,4-beta-cellobiosidase A)	K11323	2e-12	73.2	vcn:VOLCADRAFT_121342	histone arginine demethylase JMJD6 [EC:1.14.11.-]	-	-	-
CL1069.Contig7_All	3223	27	0.5547	23	0.4536	gi|470134165|ref|XP_004302926.1|	1185.6	0	PREDICTED: uncharacterized protein LOC101299879 [Fragaria vesca subsp. vesca]	gi|470134164|ref|XM_004302878.1|	2292	0	PREDICTED: Fragaria vesca subsp. vesca uncharacterized LOC101299879 (LOC101299879), mRNA	sp|Q8H0U8|RH42_ARATH	62.4	2e-09	DEAD-box ATP-dependent RNA helicase 42 OS=Arabidopsis thaliana GN=RH42 PE=1 SV=2	XF1267	62.4	5e-09	COG5297	Cellobiohydrolase A (1,4-beta-cellobiosidase A)	K11323	3e-12	73.2	vcn:VOLCADRAFT_121342	histone arginine demethylase JMJD6 [EC:1.14.11.-]	-	-	-
CL1069.Contig8_All	3058	16	0.3465	10	0.2079	gi|470134165|ref|XP_004302926.1|	1185.6	0	PREDICTED: uncharacterized protein LOC101299879 [Fragaria vesca subsp. vesca]	gi|470134164|ref|XM_004302878.1|	2763	0	PREDICTED: Fragaria vesca subsp. vesca uncharacterized LOC101299879 (LOC101299879), mRNA	sp|Q8H0U8|RH42_ARATH	62.4	2e-09	DEAD-box ATP-dependent RNA helicase 42 OS=Arabidopsis thaliana GN=RH42 PE=1 SV=2	XF1267	62.4	5e-09	COG5297	Cellobiohydrolase A (1,4-beta-cellobiosidase A)	K11323	2e-12	73.2	vcn:VOLCADRAFT_121342	histone arginine demethylase JMJD6 [EC:1.14.11.-]	-	-	-
CL1069.Contig9_All	256	17	4.3973	19	4.7178	--	--	--	--	--	--	--	--	--	--	--	--	--	--	--	--	--	--	--	--	--	--	-	-	-
CL107.Contig1_All	1920	79	2.7246	91	3.0127	gi|470144638|ref|XP_004307956.1|	902.5	0	PREDICTED: uncharacterized protein LOC101303276 [Fragaria vesca subsp. vesca]	gi|470144637|ref|XM_004307908.1|	1794	0	PREDICTED: Fragaria vesca subsp. vesca uncharacterized LOC101303276 (LOC101303276), mRNA	--	--	--	--	TM0779	69.3	2e-11	COG1656	Uncharacterized conserved protein	K09122	0	736	rcu:RCOM_1377360	hypothetical protein	GO:0006139//nucleobase-containing compound metabolic process	GO:0003676//nucleic acid binding;GO:0008408//3'-5' exonuclease activity	GO:0005634//nucleus
CL107.Contig2_All	1826	26	0.9429	31	1.0792	gi|470144638|ref|XP_004307956.1|	282	2e-74	PREDICTED: uncharacterized protein LOC101303276 [Fragaria vesca subsp. vesca]	gi|470144637|ref|XM_004307908.1|	1419	0	PREDICTED: Fragaria vesca subsp. vesca uncharacterized LOC101303276 (LOC101303276), mRNA	--	--	--	--	TM0779	69.3	2e-11	COG1656	Uncharacterized conserved protein	K09122	5e-131	466	vvi:100255486	hypothetical protein	GO:0006139//nucleobase-containing compound metabolic process	GO:0003676//nucleic acid binding;GO:0008408//3'-5' exonuclease activity	GO:0005634//nucleus
CL1070.Contig1_All	373	25	4.4382	20	3.4083	--	--	--	--	--	--	--	--	--	--	--	--	--	--	--	--	--	--	--	--	--	--	-	-	-
CL1071.Contig1_All	1504	1086	47.8146	1058	44.7157	gi|470133617|ref|XP_004302662.1|	75.5	2e-12	PREDICTED: mitochondrial uncoupling protein 1-like [Fragaria vesca subsp. vesca]	gi|470133616|ref|XM_004302614.1|	1314	0	PREDICTED: Fragaria vesca subsp. vesca mitochondrial uncoupling protein 1-like (LOC101292614), mRNA	sp|O81845|PUMP1_ARATH	503	9e-143	Mitochondrial uncoupling protein 1 OS=Arabidopsis thaliana GN=PUMP1 PE=1 SV=1	--	--	--	--	--	K15103	4e-156	549	pop:POPTR_576911	solute carrier family 25 (mitochondrial uncoupling protein), member 8/9	GO:0009853//photorespiration;GO:0006839//mitochondrial transport	-	GO:0005886//plasma membrane;GO:0016021//integral to membrane;GO:0009507//chloroplast;GO:0031966//mitochondrial membrane
CL1071.Contig2_All	1229	87	4.6875	77	3.9825	gi|470116153|ref|XP_004294250.1|	162.9	7e-151	PREDICTED: mitochondrial uncoupling protein 2-like [Fragaria vesca subsp. vesca]	gi|470116152|ref|XM_004294202.1|	961	0	PREDICTED: Fragaria vesca subsp. vesca mitochondrial uncoupling protein 2-like (LOC101292489), mRNA	sp|Q9ZWG1|PUMP2_ARATH	336	2e-124	Mitochondrial uncoupling protein 2 OS=Arabidopsis thaliana GN=PUMP2 PE=2 SV=1	--	--	--	--	--	K15103	1e-127	340	pop:POPTR_815314	solute carrier family 25 (mitochondrial uncoupling protein), member 8/9	GO:0009853//photorespiration;GO:0006839//mitochondrial transport;GO:0006007//glucose catabolic process	GO:0017077//oxidative phosphorylation uncoupler activity	GO:0005794//Golgi apparatus;GO:0005886//plasma membrane;GO:0016021//integral to membrane;GO:0009507//chloroplast;GO:0031966//mitochondrial membrane
CL1072.Contig1_All	1832	81	2.9278	76	2.637	gi|470134189|ref|XP_004302938.1|	844	0	PREDICTED: chaperone protein DnaJ-like [Fragaria vesca subsp. vesca]	gi|470134188|ref|XM_004302890.1|	2141	0	PREDICTED: Fragaria vesca subsp. vesca chaperone protein DnaJ-like (LOC101303623), mRNA	sp|Q38813|DNAJ1_ARATH	187	2e-47	Chaperone protein dnaJ 1, mitochondrial OS=Arabidopsis thaliana GN=ATJ1 PE=2 SV=2	alr2447	362	1e-99	COG0484	DnaJ-class molecular chaperone with C-terminal Zn finger domain	K03686	0	733	pop:POPTR_1082525	molecular chaperone DnaJ	GO:0006457//protein folding;GO:0009408//response to heat	GO:0031072//heat shock protein binding;GO:0046872//metal ion binding;GO:0005524//ATP binding;GO:0051082//unfolded protein binding	GO:0005739//mitochondrion;GO:0009941//chloroplast envelope;GO:0009535//chloroplast thylakoid membrane
CL1072.Contig2_All	1821	102	3.7091	108	3.77	gi|470134189|ref|XP_004302938.1|	844	0	PREDICTED: chaperone protein DnaJ-like [Fragaria vesca subsp. vesca]	gi|470134188|ref|XM_004302890.1|	2149	0	PREDICTED: Fragaria vesca subsp. vesca chaperone protein DnaJ-like (LOC101303623), mRNA	sp|Q38813|DNAJ1_ARATH	187	2e-47	Chaperone protein dnaJ 1, mitochondrial OS=Arabidopsis thaliana GN=ATJ1 PE=2 SV=2	alr2447	362	1e-99	COG0484	DnaJ-class molecular chaperone with C-terminal Zn finger domain	K03686	0	733	pop:POPTR_1082525	molecular chaperone DnaJ	GO:0006457//protein folding;GO:0009408//response to heat	GO:0031072//heat shock protein binding;GO:0046872//metal ion binding;GO:0005524//ATP binding;GO:0051082//unfolded protein binding	GO:0005739//mitochondrion;GO:0009941//chloroplast envelope;GO:0009535//chloroplast thylakoid membrane
CL1073.Contig1_All	833	91	7.2339	88	6.7152	gi|470127412|ref|XP_004299663.1|	489.6	2e-137	PREDICTED: serine/threonine-protein kinase SAPK2-like [Fragaria vesca subsp. vesca]	gi|470127411|ref|XM_004299615.1|	1033	0	PREDICTED: Fragaria vesca subsp. vesca serine/threonine-protein kinase SAPK2-like (LOC101300148), mRNA	sp|Q75LR7|SAPK1_ORYSJ	425	2e-119	Serine/threonine-protein kinase SAPK1 OS=Oryza sativa subsp. japonica GN=SAPK1 PE=1 SV=1	ECU01g0630	124	1e-28	COG0515	Serine/threonine protein kinase	K14498	2e-121	433	vvi:100853603	serine/threonine-protein kinase SRK2 [EC:2.7.11.1]	GO:0006468//protein phosphorylation;GO:0009651//response to salt stress;GO:0009738//abscisic acid mediated signaling pathway;GO:0080167//response to karrikin	GO:0004674//protein serine/threonine kinase activity;GO:0005524//ATP binding	GO:0005829//cytosol;GO:0005634//nucleus
CL1073.Contig2_All	1926	3647	125.388	3743	123.534	gi|470107969|ref|XP_004290308.1|	736.5	0	PREDICTED: serine/threonine-protein kinase SRK2E-like [Fragaria vesca subsp. vesca]	gi|470107968|ref|XM_004290260.1|	1752	0	PREDICTED: Fragaria vesca subsp. vesca serine/threonine-protein kinase SRK2E-like (LOC101301056), mRNA	sp|Q940H6|SRK2E_ARATH	657	0	Serine/threonine-protein kinase SRK2E OS=Arabidopsis thaliana GN=SRK2E PE=1 SV=1	ECU01g0630	117	5e-26	COG0515	Serine/threonine protein kinase	K14498	0	686	gmx:100804702	serine/threonine-protein kinase SRK2 [EC:2.7.11.1]	GO:0042744//hydrogen peroxide catabolic process;GO:0010119//regulation of stomatal movement;GO:0006636//unsaturated fatty acid biosynthetic process;GO:0009414//response to water deprivation;GO:0040007//growth;GO:0009651//response to salt stress;GO:2000377//regulation of reactive oxygen species metabolic process;GO:0042742//defense response to bacterium;GO:0019432//triglyceride biosynthetic proces…	GO:0009931//calcium-dependent protein serine/threonine kinase activity;GO:0005515//protein binding;GO:0004713//protein tyrosine kinase activity;GO:0005524//ATP binding	GO:0005829//cytosol;GO:0005634//nucleus
CL1073.Contig3_All	856	43	3.3264	52	3.8615	gi|470127412|ref|XP_004299663.1|	123.6	1e-132	PREDICTED: serine/threonine-protein kinase SAPK2-like [Fragaria vesca subsp. vesca]	gi|470127411|ref|XM_004299615.1|	783	0	PREDICTED: Fragaria vesca subsp. vesca serine/threonine-protein kinase SAPK2-like (LOC101300148), mRNA	sp|Q75LR7|SAPK1_ORYSJ	328	6e-115	Serine/threonine-protein kinase SAPK1 OS=Oryza sativa subsp. japonica GN=SAPK1 PE=1 SV=1	ECU03g0620	87.4	5e-23	COG0515	Serine/threonine protein kinase	K14498	7e-117	331	vvi:100853603	serine/threonine-protein kinase SRK2 [EC:2.7.11.1]	GO:0006468//protein phosphorylation;GO:0009651//response to salt stress;GO:0009738//abscisic acid mediated signaling pathway;GO:0080167//response to karrikin	GO:0004674//protein serine/threonine kinase activity;GO:0005524//ATP binding	GO:0005829//cytosol;GO:0005634//nucleus
CL1074.Contig1_All	3391	112	2.1871	103	1.9308	gi|470139367|ref|XP_004305421.1|	181.4	9e-44	PREDICTED: uncharacterized protein LOC101290792 [Fragaria vesca subsp. vesca]	gi|470139366|ref|XM_004305373.1|	2981	0	PREDICTED: Fragaria vesca subsp. vesca uncharacterized LOC101290792 (LOC101290792), mRNA	--	--	--	--	--	--	--	--	--	K14303	0	1384	vvi:100250223	nuclear pore complex protein Nup160	GO:0007010//cytoskeleton organization;GO:0006094//gluconeogenesis;GO:0006406//mRNA export from nucleus;GO:0072661//protein targeting to plasma membrane;GO:0016570//histone modification;GO:0010498//proteasomal protein catabolic process;GO:0048449//floral organ formation;GO:0010074//maintenance of meristem identity;GO:0006888//ER to Golgi vesicle-mediated transport;GO:0009909//regulation of flower …	GO:0005515//protein binding	GO:0005774//vacuolar membrane;GO:0031965//nuclear membrane;GO:0005829//cytosol;GO:0005768//endosome;GO:0019898//extrinsic to membrane;GO:0009506//plasmodesma;GO:0005783//endoplasmic reticulum;GO:0009504//cell plate;GO:0005886//plasma membrane
CL1074.Contig2_All	3373	33	0.6479	29	0.5465	gi|462406643|gb|EMJ12107.1|	1552.7	0	hypothetical protein PRUPE_ppa000750mg [Prunus persica]	gi|470139366|ref|XM_004305373.1|	2981	0	PREDICTED: Fragaria vesca subsp. vesca uncharacterized LOC101290792 (LOC101290792), mRNA	--	--	--	--	--	--	--	--	--	K14303	0	1337	vvi:100250223	nuclear pore complex protein Nup160	GO:0007010//cytoskeleton organization;GO:0006094//gluconeogenesis;GO:0006406//mRNA export from nucleus;GO:0072661//protein targeting to plasma membrane;GO:0016570//histone modification;GO:0010498//proteasomal protein catabolic process;GO:0048449//floral organ formation;GO:0010074//maintenance of meristem identity;GO:0006888//ER to Golgi vesicle-mediated transport;GO:0009909//regulation of flower …	GO:0005515//protein binding;GO:0005525//GTP binding	GO:0005774//vacuolar membrane;GO:0031965//nuclear membrane;GO:0005829//cytosol;GO:0005768//endosome;GO:0019898//extrinsic to membrane;GO:0009506//plasmodesma;GO:0005783//endoplasmic reticulum;GO:0009504//cell plate;GO:0005886//plasma membrane
CL1074.Contig3_All	5095	64	0.8318	50	0.6238	gi|470139367|ref|XP_004305421.1|	280.4	2e-73	PREDICTED: uncharacterized protein LOC101290792 [Fragaria vesca subsp. vesca]	gi|470139366|ref|XM_004305373.1|	3667	0	PREDICTED: Fragaria vesca subsp. vesca uncharacterized LOC101290792 (LOC101290792), mRNA	--	--	--	--	--	--	--	--	--	K14303	0	1759	vvi:100250223	nuclear pore complex protein Nup160	GO:0007010//cytoskeleton organization;GO:0006094//gluconeogenesis;GO:0006406//mRNA export from nucleus;GO:0072661//protein targeting to plasma membrane;GO:0016570//histone modification;GO:0010498//proteasomal protein catabolic process;GO:0048449//floral organ formation;GO:0010074//maintenance of meristem identity;GO:0006888//ER to Golgi vesicle-mediated transport;GO:0009909//regulation of flower …	GO:0005515//protein binding	GO:0005774//vacuolar membrane;GO:0031965//nuclear membrane;GO:0005829//cytosol;GO:0005768//endosome;GO:0019898//extrinsic to membrane;GO:0009506//plasmodesma;GO:0005783//endoplasmic reticulum;GO:0009504//cell plate;GO:0005886//plasma membrane
CL1074.Contig4_All	4512	71	1.042	91	1.282	gi|470139367|ref|XP_004305421.1|	284.6	1e-74	PREDICTED: uncharacterized protein LOC101290792 [Fragaria vesca subsp. vesca]	gi|470139366|ref|XM_004305373.1|	4191	0	PREDICTED: Fragaria vesca subsp. vesca uncharacterized LOC101290792 (LOC101290792), mRNA	--	--	--	--	--	--	--	--	--	K14303	0	1701	vvi:100250223	nuclear pore complex protein Nup160	GO:0007010//cytoskeleton organization;GO:0006094//gluconeogenesis;GO:0006406//mRNA export from nucleus;GO:0072661//protein targeting to plasma membrane;GO:0016570//histone modification;GO:0010498//proteasomal protein catabolic process;GO:0048449//floral organ formation;GO:0010074//maintenance of meristem identity;GO:0006888//ER to Golgi vesicle-mediated transport;GO:0009909//regulation of flower …	GO:0005515//protein binding;GO:0005525//GTP binding	GO:0005774//vacuolar membrane;GO:0031965//nuclear membrane;GO:0005829//cytosol;GO:0005768//endosome;GO:0019898//extrinsic to membrane;GO:0009506//plasmodesma;GO:0005783//endoplasmic reticulum;GO:0009504//cell plate;GO:0005886//plasma membrane
CL1074.Contig5_All	4820	131	1.7997	131	1.7276	gi|470139367|ref|XP_004305421.1|	259.6	3e-67	PREDICTED: uncharacterized protein LOC101290792 [Fragaria vesca subsp. vesca]	gi|470139366|ref|XM_004305373.1|	4189	0	PREDICTED: Fragaria vesca subsp. vesca uncharacterized LOC101290792 (LOC101290792), mRNA	--	--	--	--	--	--	--	--	--	K14303	0	1792	vvi:100250223	nuclear pore complex protein Nup160	GO:0007010//cytoskeleton organization;GO:0006094//gluconeogenesis;GO:0006406//mRNA export from nucleus;GO:0072661//protein targeting to plasma membrane;GO:0016570//histone modification;GO:0010498//proteasomal protein catabolic process;GO:0048449//floral organ formation;GO:0010074//maintenance of meristem identity;GO:0006888//ER to Golgi vesicle-mediated transport;GO:0009909//regulation of flower …	GO:0005515//protein binding	GO:0005774//vacuolar membrane;GO:0031965//nuclear membrane;GO:0005829//cytosol;GO:0005768//endosome;GO:0019898//extrinsic to membrane;GO:0009506//plasmodesma;GO:0005783//endoplasmic reticulum;GO:0009504//cell plate;GO:0005886//plasma membrane
CL1075.Contig1_All	738	4	0.3589	6	0.5168	gi|470103834|ref|XP_004288332.1|	429.5	2e-119	PREDICTED: uncharacterized protein LOC101312965 [Fragaria vesca subsp. vesca]	gi|470103833|ref|XM_004288284.1|	944	0	PREDICTED: Fragaria vesca subsp. vesca uncharacterized LOC101312965 (LOC101312965), mRNA	sp|Q9LIH5|C3H38_ARATH	89.4	2e-18	Zinc finger CCCH domain-containing protein 38 OS=Arabidopsis thaliana GN=At3g18640 PE=1 SV=1	--	--	--	--	--	--	--	--	--	--	-	GO:0005488//binding	-
CL1075.Contig2_All	1665	68	2.7044	61	2.3288	gi|470103834|ref|XP_004288332.1|	862.8	0	PREDICTED: uncharacterized protein LOC101312965 [Fragaria vesca subsp. vesca]	gi|470103833|ref|XM_004288284.1|	1604	0	PREDICTED: Fragaria vesca subsp. vesca uncharacterized LOC101312965 (LOC101312965), mRNA	sp|Q6YYC0|C3H55_ORYSJ	123	3e-28	Zinc finger CCCH domain-containing protein 55 OS=Oryza sativa subsp. japonica GN=Os08g0135800 PE=2 SV=1	--	--	--	--	--	K14943	3e-07	55.1	bdi:100842813	muscleblind	-	GO:0005488//binding	-
CL1075.Contig3_All	1794	127	4.6877	135	4.7834	gi|470103834|ref|XP_004288332.1|	940.6	0	PREDICTED: uncharacterized protein LOC101312965 [Fragaria vesca subsp. vesca]	gi|470103833|ref|XM_004288284.1|	1941	0	PREDICTED: Fragaria vesca subsp. vesca uncharacterized LOC101312965 (LOC101312965), mRNA	sp|Q6YYC0|C3H55_ORYSJ	122	7e-28	Zinc finger CCCH domain-containing protein 55 OS=Oryza sativa subsp. japonica GN=Os08g0135800 PE=2 SV=1	--	--	--	--	--	K14943	4e-07	55.1	bdi:100842813	muscleblind	-	-	-
CL1076.Contig1_All	216	0	0	2	0.5886	gi|460373440|ref|XP_004232527.1|	56.2	1e-07	PREDICTED: DNA-directed RNA polymerase II subunit RPB1 [Solanum lycopersicum]	gi|470105390|ref|XR_183838.1|	222	1e-55	PREDICTED: Fragaria vesca subsp. vesca DNA-directed RNA polymerase II subunit RPB1-like (LOC101291382), misc_RNA	sp|P18616|RPB1_ARATH	72.4	6e-14	DNA-directed RNA polymerase II subunit RPB1 OS=Arabidopsis thaliana GN=RPB205 PE=1 SV=3	YDL140c	70.1	9e-13	COG0086	DNA-directed RNA polymerase, beta' subunit/160 kD subunit	K03006	1e-17	85.9	rcu:RCOM_0782880	DNA-directed RNA polymerase II subunit RPB1 [EC:2.7.7.6]	GO:0006366//transcription from RNA polymerase II promoter	GO:0003899//DNA-directed RNA polymerase activity;GO:0003677//DNA binding	GO:0005665//DNA-directed RNA polymerase II, core complex;GO:0044444//cytoplasmic part
CL1076.Contig2_All	400	11	1.821	11	1.7481	gi|460373440|ref|XP_004232527.1|	29.6	5e-08	PREDICTED: DNA-directed RNA polymerase II subunit RPB1 [Solanum lycopersicum]	gi|470105390|ref|XR_183838.1|	93.7	1e-16	PREDICTED: Fragaria vesca subsp. vesca DNA-directed RNA polymerase II subunit RPB1-like (LOC101291382), misc_RNA	sp|P18616|RPB1_ARATH	48.1	2e-07	DNA-directed RNA polymerase II subunit RPB1 OS=Arabidopsis thaliana GN=RPB205 PE=1 SV=3	--	--	--	--	--	K03006	5e-09	48.1	gmx:100812506	DNA-directed RNA polymerase II subunit RPB1 [EC:2.7.7.6]	-	-	-
CL1077.Contig1_All	954	32	2.2212	30	1.9989	gi|470111276|ref|XP_004291874.1|	357.5	1e-97	PREDICTED: maf-like protein DDB_G0281937-like isoform 1 [Fragaria vesca subsp. vesca]	gi|470111277|ref|XM_004291827.1|	533	1e-148	PREDICTED: Fragaria vesca subsp. vesca maf-like protein DDB_G0281937-like, transcript variant 2 (LOC101298574), mRNA	--	--	--	--	TM1556	82	1e-15	COG0424	Nucleotide-binding protein implicated in inhibition of septum formation	K06287	2e-89	327	vvi:100242088	septum formation protein	-	-	GO:0005737//cytoplasm
CL1077.Contig2_All	791	2	0.1674	0	0	gi|470111276|ref|XP_004291874.1|	322.4	5e-87	PREDICTED: maf-like protein DDB_G0281937-like isoform 1 [Fragaria vesca subsp. vesca]	gi|470111275|ref|XM_004291826.1|	787	0	PREDICTED: Fragaria vesca subsp. vesca maf-like protein DDB_G0281937-like, transcript variant 1 (LOC101298574), mRNA	--	--	--	--	CT349	57.4	3e-08	COG0424	Nucleotide-binding protein implicated in inhibition of septum formation	K06287	3e-73	273	pop:POPTR_1100434	septum formation protein	-	-	GO:0005737//cytoplasm
CL1077.Contig4_All	928	10	0.7136	16	1.096	gi|470111278|ref|XP_004291875.1|	380.2	2e-104	PREDICTED: maf-like protein DDB_G0281937-like isoform 2 [Fragaria vesca subsp. vesca]	gi|470111277|ref|XM_004291827.1|	882	0	PREDICTED: Fragaria vesca subsp. vesca maf-like protein DDB_G0281937-like, transcript variant 2 (LOC101298574), mRNA	--	--	--	--	all3075	84.7	2e-16	COG0424	Nucleotide-binding protein implicated in inhibition of septum formation	K06287	7e-88	322	gmx:100792444	septum formation protein	-	-	GO:0005737//cytoplasm
CL1077.Contig5_All	870	6	0.4567	8	0.5845	gi|470111278|ref|XP_004291875.1|	313.2	3e-84	PREDICTED: maf-like protein DDB_G0281937-like isoform 2 [Fragaria vesca subsp. vesca]	gi|470111277|ref|XM_004291827.1|	531	1e-148	PREDICTED: Fragaria vesca subsp. vesca maf-like protein DDB_G0281937-like, transcript variant 2 (LOC101298574), mRNA	--	--	--	--	TM1556	67	4e-11	COG0424	Nucleotide-binding protein implicated in inhibition of septum formation	K06287	3e-73	273	vvi:100242088	septum formation protein	-	-	GO:0005737//cytoplasm
CL1078.Contig1_All	506	15	1.963	20	2.5125	gi|470121889|ref|XP_004296989.1|	53.1	2e-06	PREDICTED: GPN-loop GTPase 1 homolog [Fragaria vesca subsp. vesca]	gi|470121888|ref|XM_004296941.1|	77.8	1e-11	PREDICTED: Fragaria vesca subsp. vesca GPN-loop GTPase 1 homolog (LOC101305063), mRNA	--	--	--	--	--	--	--	--	--	--	--	--	--	--	-	-	-
CL1078.Contig2_All	426	43	6.684	29	4.3272	gi|470121889|ref|XP_004296989.1|	55.5	3e-07	PREDICTED: GPN-loop GTPase 1 homolog [Fragaria vesca subsp. vesca]	gi|470121888|ref|XM_004296941.1|	93.7	1e-16	PREDICTED: Fragaria vesca subsp. vesca GPN-loop GTPase 1 homolog (LOC101305063), mRNA	--	--	--	--	--	--	--	--	--	--	--	--	--	--	-	-	-
CL1079.Contig1_All	2132	29	0.9007	21	0.6261	gi|470127496|ref|XP_004299705.1|	993	0	PREDICTED: kinetochore protein NDC80 homolog [Fragaria vesca subsp. vesca]	gi|470127495|ref|XM_004299657.1|	1790	0	PREDICTED: Fragaria vesca subsp. vesca kinetochore protein NDC80 homolog (LOC101312350), mRNA	sp|Q9M7J4|MFP1_TOBAC	76.3	7e-14	MAR-binding filament-like protein 1-1 OS=Nicotiana tabacum GN=MFP1-1 PE=2 SV=1	SPBC11C11.03	136	1e-31	COG5185	Protein involved in chromosome segregation, interacts with SMC proteins	K11547	0	651	vvi:100249714	kinetochore protein NDC80	-	-	-
CL1079.Contig2_All	2090	34	1.0772	31	0.9428	gi|470127496|ref|XP_004299705.1|	415.2	0	PREDICTED: kinetochore protein NDC80 homolog [Fragaria vesca subsp. vesca]	gi|470127495|ref|XM_004299657.1|	878	0	PREDICTED: Fragaria vesca subsp. vesca kinetochore protein NDC80 homolog (LOC101312350), mRNA	sp|Q9LK03|PERK2_ARATH	51.2	7e-09	Proline-rich receptor-like protein kinase PERK2 OS=Arabidopsis thaliana GN=PERK2 PE=2 SV=3	SPBC11C11.03	84	1e-15	COG5185	Protein involved in chromosome segregation, interacts with SMC proteins	K11547	3e-173	317	vvi:100249714	kinetochore protein NDC80	-	-	-
CL1079.Contig3_All	2110	27	0.8473	21	0.6326	gi|470127496|ref|XP_004299705.1|	969.5	0	PREDICTED: kinetochore protein NDC80 homolog [Fragaria vesca subsp. vesca]	gi|470127495|ref|XM_004299657.1|	1068	0	PREDICTED: Fragaria vesca subsp. vesca kinetochore protein NDC80 homolog (LOC101312350), mRNA	sp|Q9FPQ6|GP1_CHLRE	75.1	1e-13	Vegetative cell wall protein gp1 OS=Chlamydomonas reinhardtii GN=GP1 PE=2 SV=1	SPBC11C11.03	135	2e-31	COG5185	Protein involved in chromosome segregation, interacts with SMC proteins	K11547	0	640	vvi:100249714	kinetochore protein NDC80	-	-	-
CL1079.Contig4_All	1522	47	2.0449	40	1.6706	gi|470127496|ref|XP_004299705.1|	62.4	0	PREDICTED: kinetochore protein NDC80 homolog [Fragaria vesca subsp. vesca]	gi|470127495|ref|XM_004299657.1|	1150	0	PREDICTED: Fragaria vesca subsp. vesca kinetochore protein NDC80 homolog (LOC101312350), mRNA	sp|Q9FPQ6|GP1_CHLRE	50.4	6e-10	Vegetative cell wall protein gp1 OS=Chlamydomonas reinhardtii GN=GP1 PE=2 SV=1	MK0690	48.5	2e-10	COG0419	ATPase involved in DNA repair	K11547	1e-120	299	vvi:100251052	kinetochore protein NDC80	-	-	-
CL1079.Contig5_All	2147	22	0.6785	17	0.5033	gi|470127496|ref|XP_004299705.1|	407.5	0	PREDICTED: kinetochore protein NDC80 homolog [Fragaria vesca subsp. vesca]	gi|470127495|ref|XM_004299657.1|	1760	0	PREDICTED: Fragaria vesca subsp. vesca kinetochore protein NDC80 homolog (LOC101312350), mRNA	sp|Q9FPQ6|GP1_CHLRE	51.6	4e-10	Vegetative cell wall protein gp1 OS=Chlamydomonas reinhardtii GN=GP1 PE=2 SV=1	SPBC11C11.03	92.8	2e-18	COG5185	Protein involved in chromosome segregation, interacts with SMC proteins	K11547	0	352	vvi:100249714	kinetochore protein NDC80	-	-	-
CL108.Contig2_All	560	22	2.6014	13	1.4756	--	--	--	--	--	--	--	--	--	--	--	--	--	--	--	--	--	--	--	--	--	--	-	-	-
CL1080.Contig1_All	5172	14	0.1792	21	0.2581	gi|470130853|ref|XP_004301316.1|	2465.3	0	PREDICTED: uncharacterized ATP-dependent helicase C29A10.10c-like [Fragaria vesca subsp. vesca]	gi|470130852|ref|XM_004301268.1|	3655	0	PREDICTED: Fragaria vesca subsp. vesca uncharacterized LOC101315058 (LOC101315058), mRNA	sp|B6SFA4|MAA3_ARATH	233	1e-60	Probable helicase MAGATAMA 3 OS=Arabidopsis thaliana GN=MAA3 PE=2 SV=1	SPBC29A10.10c	291	1e-77	COG1112	Superfamily I DNA and RNA helicases and helicase subunits	K10706	0	1964	rcu:RCOM_1034260	senataxin [EC:3.6.4.-]	-	GO:0004519//endonuclease activity	GO:0009506//plasmodesma;GO:0005634//nucleus
CL1080.Contig2_All	5033	14	0.1842	21	0.2652	gi|470130853|ref|XP_004301316.1|	2465.3	0	PREDICTED: uncharacterized ATP-dependent helicase C29A10.10c-like [Fragaria vesca subsp. vesca]	gi|470130852|ref|XM_004301268.1|	3667	0	PREDICTED: Fragaria vesca subsp. vesca uncharacterized LOC101315058 (LOC101315058), mRNA	sp|B6SFA4|MAA3_ARATH	233	1e-60	Probable helicase MAGATAMA 3 OS=Arabidopsis thaliana GN=MAA3 PE=2 SV=1	SPBC29A10.10c	291	1e-77	COG1112	Superfamily I DNA and RNA helicases and helicase subunits	K10706	0	1964	rcu:RCOM_1034260	senataxin [EC:3.6.4.-]	-	GO:0004519//endonuclease activity	GO:0009506//plasmodesma;GO:0005634//nucleus
CL1080.Contig3_All	5233	39	0.4935	44	0.5345	gi|470130853|ref|XP_004301316.1|	728	0	PREDICTED: uncharacterized ATP-dependent helicase C29A10.10c-like [Fragaria vesca subsp. vesca]	gi|470130852|ref|XM_004301268.1|	3655	0	PREDICTED: Fragaria vesca subsp. vesca uncharacterized LOC101315058 (LOC101315058), mRNA	sp|B6SFA4|MAA3_ARATH	233	1e-60	Probable helicase MAGATAMA 3 OS=Arabidopsis thaliana GN=MAA3 PE=2 SV=1	SPBC29A10.10c	291	1e-77	COG1112	Superfamily I DNA and RNA helicases and helicase subunits	K10706	0	1521	pop:POPTR_716529	senataxin [EC:3.6.4.-]	-	GO:0004519//endonuclease activity;GO:0004386//helicase activity	GO:0009506//plasmodesma;GO:0005634//nucleus
CL1080.Contig4_All	5094	15	0.195	22	0.2745	gi|470130853|ref|XP_004301316.1|	728	0	PREDICTED: uncharacterized ATP-dependent helicase C29A10.10c-like [Fragaria vesca subsp. vesca]	gi|470130852|ref|XM_004301268.1|	3667	0	PREDICTED: Fragaria vesca subsp. vesca uncharacterized LOC101315058 (LOC101315058), mRNA	sp|B6SFA4|MAA3_ARATH	233	1e-60	Probable helicase MAGATAMA 3 OS=Arabidopsis thaliana GN=MAA3 PE=2 SV=1	SPBC29A10.10c	291	1e-77	COG1112	Superfamily I DNA and RNA helicases and helicase subunits	K10706	0	1521	pop:POPTR_716529	senataxin [EC:3.6.4.-]	-	GO:0004519//endonuclease activity;GO:0004386//helicase activity	GO:0009506//plasmodesma;GO:0005634//nucleus
CL1080.Contig5_All	5041	54	0.7093	57	0.7188	gi|470130853|ref|XP_004301316.1|	2389.8	0	PREDICTED: uncharacterized ATP-dependent helicase C29A10.10c-like [Fragaria vesca subsp. vesca]	gi|470130852|ref|XM_004301268.1|	3655	0	PREDICTED: Fragaria vesca subsp. vesca uncharacterized LOC101315058 (LOC101315058), mRNA	sp|B6SFA4|MAA3_ARATH	233	1e-60	Probable helicase MAGATAMA 3 OS=Arabidopsis thaliana GN=MAA3 PE=2 SV=1	SPBC29A10.10c	291	1e-77	COG1112	Superfamily I DNA and RNA helicases and helicase subunits	K10706	0	1899	rcu:RCOM_1034260	senataxin [EC:3.6.4.-]	-	GO:0004519//endonuclease activity	GO:0009506//plasmodesma;GO:0005634//nucleus
CL1080.Contig6_All	4902	17	0.2296	21	0.2723	gi|470130853|ref|XP_004301316.1|	2389.8	0	PREDICTED: uncharacterized ATP-dependent helicase C29A10.10c-like [Fragaria vesca subsp. vesca]	gi|470130852|ref|XM_004301268.1|	3667	0	PREDICTED: Fragaria vesca subsp. vesca uncharacterized LOC101315058 (LOC101315058), mRNA	sp|B6SFA4|MAA3_ARATH	233	1e-60	Probable helicase MAGATAMA 3 OS=Arabidopsis thaliana GN=MAA3 PE=2 SV=1	SPBC29A10.10c	291	1e-77	COG1112	Superfamily I DNA and RNA helicases and helicase subunits	K10706	0	1899	rcu:RCOM_1034260	senataxin [EC:3.6.4.-]	-	GO:0004519//endonuclease activity	GO:0009506//plasmodesma;GO:0005634//nucleus
CL1081.Contig1_All	207	6	1.9194	2	0.6142	gi|470145013|ref|XP_004308139.1|	103.6	9e-22	PREDICTED: TMV resistance protein N-like [Fragaria vesca subsp. vesca]	gi|470145014|ref|XM_004308092.1|	186	6e-45	PREDICTED: Fragaria vesca subsp. vesca uncharacterized LOC101309589 (LOC101309589), mRNA	--	--	--	--	--	--	--	--	--	--	--	--	--	--	-	-	-
CL1081.Contig2_All	775	22	1.8797	19	1.5584	gi|470145013|ref|XP_004308139.1|	302.4	5e-81	PREDICTED: TMV resistance protein N-like [Fragaria vesca subsp. vesca]	gi|470145014|ref|XM_004308092.1|	250	2e-63	PREDICTED: Fragaria vesca subsp. vesca uncharacterized LOC101309589 (LOC101309589), mRNA	sp|Q40392|TMVRN_NICGU	49.3	2e-06	TMV resistance protein N OS=Nicotiana glutinosa GN=N PE=1 SV=1	--	--	--	--	--	--	--	--	--	--	-	-	-
CL1082.Contig1_All	1292	53	2.7164	56	2.7552	gi|470121949|ref|XP_004297018.1|	402.5	8e-111	PREDICTED: F-box/kelch-repeat protein At3g06240-like [Fragaria vesca subsp. vesca]	gi|470121948|ref|XM_004296970.1|	305	6e-80	PREDICTED: Fragaria vesca subsp. vesca F-box/kelch-repeat protein At3g06240-like (LOC101314268), mRNA	sp|Q9SFC7|FB135_ARATH	110	2e-24	F-box protein At3g07870 OS=Arabidopsis thaliana GN=At3g07870 PE=2 SV=1	--	--	--	--	--	--	--	--	--	--	-	-	-
CL1082.Contig2_All	1126	9	0.5293	27	1.5242	gi|470121949|ref|XP_004297018.1|	402.5	6e-111	PREDICTED: F-box/kelch-repeat protein At3g06240-like [Fragaria vesca subsp. vesca]	gi|470121948|ref|XM_004296970.1|	289	3e-75	PREDICTED: Fragaria vesca subsp. vesca F-box/kelch-repeat protein At3g06240-like (LOC101314268), mRNA	sp|Q9SFC7|FB135_ARATH	110	1e-24	F-box protein At3g07870 OS=Arabidopsis thaliana GN=At3g07870 PE=2 SV=1	--	--	--	--	--	--	--	--	--	--	-	-	-
CL1083.Contig1_All	2160	30	0.9197	37	1.0889	gi|470145881|ref|XP_004308561.1|	996.1	0	PREDICTED: amidophosphoribosyltransferase 2, chloroplastic-like [Fragaria vesca subsp. vesca]	gi|470145880|ref|XM_004308513.1|	1719	0	PREDICTED: Fragaria vesca subsp. vesca amidophosphoribosyltransferase 2, chloroplastic-like (LOC101311920), mRNA	sp|Q9STG9|ASE2_ARATH	845	0	Amidophosphoribosyltransferase 2, chloroplastic OS=Arabidopsis thaliana GN=ASE2 PE=1 SV=1	mll7833	457	3e-128	COG0034	Glutamine phosphoribosylpyrophosphate amidotransferase	K00764	0	910	rcu:RCOM_1451410	amidophosphoribosyltransferase [EC:2.4.2.14]	GO:0009116//nucleoside metabolic process;GO:0006189//'de novo' IMP biosynthetic process;GO:0009560//embryo sac egg cell differentiation;GO:0009965//leaf morphogenesis;GO:0009658//chloroplast organization;GO:0009113//purine nucleobase biosynthetic process	GO:0004044//amidophosphoribosyltransferase activity;GO:0051536//iron-sulfur cluster binding;GO:0046872//metal ion binding	GO:0005618//cell wall;GO:0005829//cytosol;GO:0009570//chloroplast stroma
CL1083.Contig2_All	2200	59	1.7759	54	1.5602	gi|470145881|ref|XP_004308561.1|	996.1	0	PREDICTED: amidophosphoribosyltransferase 2, chloroplastic-like [Fragaria vesca subsp. vesca]	gi|470145880|ref|XM_004308513.1|	1719	0	PREDICTED: Fragaria vesca subsp. vesca amidophosphoribosyltransferase 2, chloroplastic-like (LOC101311920), mRNA	sp|Q9STG9|ASE2_ARATH	845	0	Amidophosphoribosyltransferase 2, chloroplastic OS=Arabidopsis thaliana GN=ASE2 PE=1 SV=1	mll7833	457	3e-128	COG0034	Glutamine phosphoribosylpyrophosphate amidotransferase	K00764	0	910	rcu:RCOM_1451410	amidophosphoribosyltransferase [EC:2.4.2.14]	GO:0009116//nucleoside metabolic process;GO:0006189//'de novo' IMP biosynthetic process;GO:0009560//embryo sac egg cell differentiation;GO:0009965//leaf morphogenesis;GO:0009658//chloroplast organization;GO:0006364//rRNA processing;GO:0009113//purine nucleobase biosynthetic process	GO:0004044//amidophosphoribosyltransferase activity;GO:0051536//iron-sulfur cluster binding;GO:0046872//metal ion binding	GO:0005618//cell wall;GO:0005829//cytosol;GO:0009570//chloroplast stroma
CL1084.Contig1_All	1309	18	0.9106	21	1.0198	gi|470104165|ref|XP_004288485.1|	474.9	1e-132	PREDICTED: uncharacterized protein LOC101312768 [Fragaria vesca subsp. vesca]	gi|470104164|ref|XM_004288437.1|	652	0	PREDICTED: Fragaria vesca subsp. vesca uncharacterized LOC101312768 (LOC101312768), mRNA	--	--	--	--	--	--	--	--	--	K11364	4e-119	426	gmx:100526864	SAGA-associated factor 29	GO:0043967//histone H4 acetylation;GO:0043966//histone H3 acetylation;GO:0009651//response to salt stress	-	GO:0005634//nucleus
CL1084.Contig2_All	1314	24	1.2095	32	1.548	gi|470104165|ref|XP_004288485.1|	474.9	1e-132	PREDICTED: uncharacterized protein LOC101312768 [Fragaria vesca subsp. vesca]	gi|470104164|ref|XM_004288437.1|	652	0	PREDICTED: Fragaria vesca subsp. vesca uncharacterized LOC101312768 (LOC101312768), mRNA	--	--	--	--	--	--	--	--	--	K11364	4e-119	426	gmx:100526864	SAGA-associated factor 29	GO:0043967//histone H4 acetylation;GO:0043966//histone H3 acetylation;GO:0009651//response to salt stress	-	GO:0005634//nucleus
CL1084.Contig3_All	1771	31	1.1591	26	0.9332	gi|470104165|ref|XP_004288485.1|	445.3	1e-123	PREDICTED: uncharacterized protein LOC101312768 [Fragaria vesca subsp. vesca]	gi|470104164|ref|XM_004288437.1|	652	0	PREDICTED: Fragaria vesca subsp. vesca uncharacterized LOC101312768 (LOC101312768), mRNA	sp|Q42602|C89A2_ARATH	254	9e-68	Cytochrome P450 89A2 OS=Arabidopsis thaliana GN=CYP89A2 PE=2 SV=2	--	--	--	--	--	K11364	9e-112	402	gmx:100526864	SAGA-associated factor 29	GO:0043967//histone H4 acetylation;GO:0043966//histone H3 acetylation;GO:0009651//response to salt stress	-	GO:0005634//nucleus
CL1085.Contig1_All	440	5	0.7525	3	0.4334	gi|462407897|gb|EMJ13231.1|	137.9	4e-32	hypothetical protein PRUPE_ppa011226mg [Prunus persica]	gi|470115569|ref|XM_004293922.1|	262	3e-67	PREDICTED: Fragaria vesca subsp. vesca ras-related protein RABA1d-like (LOC101303100), mRNA	sp|P40393|RIC2_ORYSJ	135	1e-32	Ras-related protein RIC2 OS=Oryza sativa subsp. japonica GN=RIC2 PE=2 SV=2	YER031c	115	4e-26	COG1100	GTPase SAR1 and related small G proteins	K07976	1e-32	136	osa:4339623	Rab family, other	GO:0046686//response to cadmium ion;GO:0007264//small GTPase mediated signal transduction;GO:0015031//protein transport	GO:0005525//GTP binding;GO:0016787//hydrolase activity	GO:0005773//vacuole;GO:0005886//plasma membrane;GO:0005634//nucleus
CL1085.Contig2_All	1255	137	7.2286	133	6.7364	gi|470110496|ref|XP_004291517.1|	421	2e-116	PREDICTED: ras-related protein Rab11C-like [Fragaria vesca subsp. vesca]	gi|470110495|ref|XM_004291469.1|	1328	0	PREDICTED: Fragaria vesca subsp. vesca ras-related protein Rab11C-like (LOC101305035), mRNA	sp|Q40193|RB11C_LOTJA	399	2e-111	Ras-related protein Rab11C OS=Lotus japonicus GN=RAB11C PE=2 SV=1	SPAC18G6.03	277	2e-74	COG1100	GTPase SAR1 and related small G proteins	K07976	4e-105	379	aly:ARALYDRAFT_919138	Rab family, other	GO:0006457//protein folding;GO:0042542//response to hydrogen peroxide;GO:0006913//nucleocytoplasmic transport;GO:0006184//GTP catabolic process;GO:0006886//intracellular protein transport;GO:0016192//vesicle-mediated transport;GO:0007264//small GTPase mediated signal transduction;GO:0009644//response to high light intensity;GO:0009408//response to heat	GO:0005525//GTP binding;GO:0003924//GTPase activity	GO:0005794//Golgi apparatus;GO:0005768//endosome;GO:0009504//cell plate;GO:0005886//plasma membrane
CL1085.Contig3_All	1294	10	0.5117	9	0.4421	gi|462407903|gb|EMJ13237.1|	422.6	7e-117	hypothetical protein PRUPE_ppa011278mg [Prunus persica]	gi|470115909|ref|XM_004294086.1|	959	0	PREDICTED: Fragaria vesca subsp. vesca ras-related protein RABA1f-like (LOC101303975), mRNA	sp|Q9FJH0|RAA1F_ARATH	408	4e-114	Ras-related protein RABA1f OS=Arabidopsis thaliana GN=RABA1F PE=2 SV=1	SPAC18G6.03	285	9e-77	COG1100	GTPase SAR1 and related small G proteins	K07976	4e-114	409	aly:ARALYDRAFT_919325	Rab family, other	GO:0046686//response to cadmium ion;GO:0016192//vesicle-mediated transport;GO:0007264//small GTPase mediated signal transduction;GO:0015031//protein transport	GO:0005525//GTP binding;GO:0016787//hydrolase activity	GO:0005829//cytosol
CL1085.Contig4_All	1255	42	2.2161	45	2.2792	gi|470110496|ref|XP_004291517.1|	407.5	2e-112	PREDICTED: ras-related protein Rab11C-like [Fragaria vesca subsp. vesca]	gi|470110495|ref|XM_004291469.1|	1195	0	PREDICTED: Fragaria vesca subsp. vesca ras-related protein Rab11C-like (LOC101305035), mRNA	sp|Q40193|RB11C_LOTJA	389	3e-108	Ras-related protein Rab11C OS=Lotus japonicus GN=RAB11C PE=2 SV=1	SPAC18G6.03	281	1e-75	COG1100	GTPase SAR1 and related small G proteins	K07976	6e-104	375	aly:ARALYDRAFT_919138	Rab family, other	GO:0016192//vesicle-mediated transport;GO:0007264//small GTPase mediated signal transduction;GO:0015031//protein transport	GO:0005525//GTP binding;GO:0016787//hydrolase activity	GO:0005768//endosome;GO:0005794//Golgi apparatus;GO:0009504//cell plate;GO:0005886//plasma membrane
CL1085.Contig5_All	1346	318	15.6445	290	13.6954	gi|470110496|ref|XP_004291517.1|	421	2e-116	PREDICTED: ras-related protein Rab11C-like [Fragaria vesca subsp. vesca]	gi|470110495|ref|XM_004291469.1|	1328	0	PREDICTED: Fragaria vesca subsp. vesca ras-related protein Rab11C-like (LOC101305035), mRNA	sp|Q40193|RB11C_LOTJA	399	3e-111	Ras-related protein Rab11C OS=Lotus japonicus GN=RAB11C PE=2 SV=1	SPAC18G6.03	277	3e-74	COG1100	GTPase SAR1 and related small G proteins	K07976	5e-105	379	aly:ARALYDRAFT_919138	Rab family, other	GO:0006457//protein folding;GO:0042542//response to hydrogen peroxide;GO:0006913//nucleocytoplasmic transport;GO:0006184//GTP catabolic process;GO:0006886//intracellular protein transport;GO:0016192//vesicle-mediated transport;GO:0007264//small GTPase mediated signal transduction;GO:0009644//response to high light intensity;GO:0009408//response to heat	GO:0005525//GTP binding;GO:0003924//GTPase activity	GO:0005794//Golgi apparatus;GO:0005768//endosome;GO:0009504//cell plate;GO:0005886//plasma membrane
CL1085.Contig6_All	1243	70	3.7291	75	3.8354	gi|462407903|gb|EMJ13237.1|	422.6	7e-117	hypothetical protein PRUPE_ppa011278mg [Prunus persica]	gi|470115909|ref|XM_004294086.1|	959	0	PREDICTED: Fragaria vesca subsp. vesca ras-related protein RABA1f-like (LOC101303975), mRNA	sp|Q9FJH0|RAA1F_ARATH	408	4e-114	Ras-related protein RABA1f OS=Arabidopsis thaliana GN=RABA1F PE=2 SV=1	SPAC18G6.03	285	9e-77	COG1100	GTPase SAR1 and related small G proteins	K07976	4e-114	409	aly:ARALYDRAFT_919325	Rab family, other	GO:0046686//response to cadmium ion;GO:0016192//vesicle-mediated transport;GO:0007264//small GTPase mediated signal transduction;GO:0015031//protein transport	GO:0005525//GTP binding;GO:0016787//hydrolase activity	GO:0005829//cytosol
CL1086.Contig1_All	2284	36	1.0437	48	1.3359	gi|470127246|ref|XP_004299585.1|	1047.7	0	PREDICTED: uncharacterized protein LOC101299477 [Fragaria vesca subsp. vesca]	gi|470127245|ref|XM_004299537.1|	2531	0	PREDICTED: Fragaria vesca subsp. vesca uncharacterized LOC101299477 (LOC101299477), mRNA	--	--	--	--	--	--	--	--	--	K02183	5e-106	384	smo:SELMODRAFT_166784	calmodulin	GO:0030968//endoplasmic reticulum unfolded protein response;GO:0052542//defense response by callose deposition	GO:0005516//calmodulin binding	-
CL1086.Contig2_All	2067	91	2.9153	94	2.8907	gi|470127246|ref|XP_004299585.1|	1049.7	0	PREDICTED: uncharacterized protein LOC101299477 [Fragaria vesca subsp. vesca]	gi|470127245|ref|XM_004299537.1|	2514	0	PREDICTED: Fragaria vesca subsp. vesca uncharacterized LOC101299477 (LOC101299477), mRNA	--	--	--	--	--	--	--	--	--	K02183	4e-106	384	smo:SELMODRAFT_166784	calmodulin	GO:0030968//endoplasmic reticulum unfolded protein response;GO:0052542//defense response by callose deposition	GO:0005516//calmodulin binding	-
CL1086.Contig3_All	226	10	2.93	10	2.8126	gi|470127246|ref|XP_004299585.1|	116.7	1e-25	PREDICTED: uncharacterized protein LOC101299477 [Fragaria vesca subsp. vesca]	gi|470127245|ref|XM_004299537.1|	161	4e-37	PREDICTED: Fragaria vesca subsp. vesca uncharacterized LOC101299477 (LOC101299477), mRNA	--	--	--	--	--	--	--	--	--	K02183	2e-21	99	smo:SELMODRAFT_166784	calmodulin	GO:0030968//endoplasmic reticulum unfolded protein response;GO:0052542//defense response by callose deposition	GO:0005516//calmodulin binding	-
CL1086.Contig4_All	2303	15	0.4313	17	0.4692	gi|470127246|ref|XP_004299585.1|	1047.7	0	PREDICTED: uncharacterized protein LOC101299477 [Fragaria vesca subsp. vesca]	gi|470127245|ref|XM_004299537.1|	2541	0	PREDICTED: Fragaria vesca subsp. vesca uncharacterized LOC101299477 (LOC101299477), mRNA	--	--	--	--	--	--	--	--	--	K02183	5e-106	384	smo:SELMODRAFT_166784	calmodulin	GO:0030968//endoplasmic reticulum unfolded protein response;GO:0052542//defense response by callose deposition	GO:0005516//calmodulin binding	-
CL1086.Contig5_All	279	26	6.1709	16	3.6453	gi|470127246|ref|XP_004299585.1|	135.2	3e-31	PREDICTED: uncharacterized protein LOC101299477 [Fragaria vesca subsp. vesca]	gi|470127245|ref|XM_004299537.1|	244	4e-62	PREDICTED: Fragaria vesca subsp. vesca uncharacterized LOC101299477 (LOC101299477), mRNA	--	--	--	--	--	--	--	--	--	K02183	2e-12	68.6	smo:SELMODRAFT_166784	calmodulin	GO:0030968//endoplasmic reticulum unfolded protein response;GO:0052542//defense response by callose deposition	GO:0005516//calmodulin binding	-
CL1086.Contig6_All	2212	16	0.479	19	0.546	gi|470127246|ref|XP_004299585.1|	1047.7	0	PREDICTED: uncharacterized protein LOC101299477 [Fragaria vesca subsp. vesca]	gi|470127245|ref|XM_004299537.1|	2541	0	PREDICTED: Fragaria vesca subsp. vesca uncharacterized LOC101299477 (LOC101299477), mRNA	--	--	--	--	--	--	--	--	--	K02183	4e-106	384	smo:SELMODRAFT_166784	calmodulin	GO:0030968//endoplasmic reticulum unfolded protein response;GO:0052542//defense response by callose deposition	GO:0005516//calmodulin binding	-
CL1086.Contig7_All	2300	37	1.0653	41	1.1331	gi|470127246|ref|XP_004299585.1|	1047.7	0	PREDICTED: uncharacterized protein LOC101299477 [Fragaria vesca subsp. vesca]	gi|470127245|ref|XM_004299537.1|	2531	0	PREDICTED: Fragaria vesca subsp. vesca uncharacterized LOC101299477 (LOC101299477), mRNA	--	--	--	--	--	--	--	--	--	K02183	5e-106	384	smo:SELMODRAFT_166784	calmodulin	GO:0030968//endoplasmic reticulum unfolded protein response;GO:0052542//defense response by callose deposition	GO:0005516//calmodulin binding	-
CL1087.Contig1_All	507	0	0	3	0.3761	gi|470127021|ref|XP_004299478.1|	115.5	3e-25	PREDICTED: uncharacterized protein LOC101291336 [Fragaria vesca subsp. vesca]	gi|470127020|ref|XM_004299430.1|	194	6e-47	PREDICTED: Fragaria vesca subsp. vesca uncharacterized LOC101291336 (LOC101291336), mRNA	--	--	--	--	--	--	--	--	--	--	--	--	--	--	-	-	-
CL1087.Contig10_All	937	10	0.7067	18	1.2211	gi|470127021|ref|XP_004299478.1|	183.3	4e-45	PREDICTED: uncharacterized protein LOC101291336 [Fragaria vesca subsp. vesca]	gi|470127020|ref|XM_004299430.1|	194	1e-46	PREDICTED: Fragaria vesca subsp. vesca uncharacterized LOC101291336 (LOC101291336), mRNA	--	--	--	--	--	--	--	--	--	--	--	--	--	--	-	-	-
CL1087.Contig11_All	933	11	0.7807	13	0.8857	gi|470127021|ref|XP_004299478.1|	182.2	1e-44	PREDICTED: uncharacterized protein LOC101291336 [Fragaria vesca subsp. vesca]	gi|470127020|ref|XM_004299430.1|	194	1e-46	PREDICTED: Fragaria vesca subsp. vesca uncharacterized LOC101291336 (LOC101291336), mRNA	--	--	--	--	--	--	--	--	--	--	--	--	--	--	-	-	-
CL1087.Contig12_All	653	2	0.2028	4	0.3894	gi|470127021|ref|XP_004299478.1|	115.5	6e-25	PREDICTED: uncharacterized protein LOC101291336 [Fragaria vesca subsp. vesca]	gi|470127020|ref|XM_004299430.1|	194	8e-47	PREDICTED: Fragaria vesca subsp. vesca uncharacterized LOC101291336 (LOC101291336), mRNA	--	--	--	--	--	--	--	--	--	--	--	--	--	--	-	-	-
CL1087.Contig2_All	543	0	0	1	0.1171	gi|470127021|ref|XP_004299478.1|	115.5	4e-25	PREDICTED: uncharacterized protein LOC101291336 [Fragaria vesca subsp. vesca]	gi|470127020|ref|XM_004299430.1|	194	7e-47	PREDICTED: Fragaria vesca subsp. vesca uncharacterized LOC101291336 (LOC101291336), mRNA	--	--	--	--	--	--	--	--	--	--	--	--	--	--	-	-	-
CL1087.Contig3_All	810	1	0.0818	1	0.0785	gi|470127021|ref|XP_004299478.1|	134.4	2e-30	PREDICTED: uncharacterized protein LOC101291336 [Fragaria vesca subsp. vesca]	gi|470127020|ref|XM_004299430.1|	194	1e-46	PREDICTED: Fragaria vesca subsp. vesca uncharacterized LOC101291336 (LOC101291336), mRNA	--	--	--	--	--	--	--	--	--	--	--	--	--	--	-	-	-
CL1087.Contig4_All	731	1	0.0906	0	0	gi|470127021|ref|XP_004299478.1|	134.4	1e-30	PREDICTED: uncharacterized protein LOC101291336 [Fragaria vesca subsp. vesca]	gi|470127020|ref|XM_004299430.1|	194	9e-47	PREDICTED: Fragaria vesca subsp. vesca uncharacterized LOC101291336 (LOC101291336), mRNA	--	--	--	--	--	--	--	--	--	--	--	--	--	--	-	-	-
CL1087.Contig5_All	691	1	0.0958	0	0	gi|470127021|ref|XP_004299478.1|	132.9	4e-30	PREDICTED: uncharacterized protein LOC101291336 [Fragaria vesca subsp. vesca]	gi|470127020|ref|XM_004299430.1|	194	8e-47	PREDICTED: Fragaria vesca subsp. vesca uncharacterized LOC101291336 (LOC101291336), mRNA	--	--	--	--	--	--	--	--	--	--	--	--	--	--	-	-	-
CL1087.Contig6_All	858	6	0.4631	9	0.6668	gi|470127021|ref|XP_004299478.1|	183.3	4e-45	PREDICTED: uncharacterized protein LOC101291336 [Fragaria vesca subsp. vesca]	gi|470127020|ref|XM_004299430.1|	194	1e-46	PREDICTED: Fragaria vesca subsp. vesca uncharacterized LOC101291336 (LOC101291336), mRNA	--	--	--	--	--	--	--	--	--	--	--	--	--	--	-	-	-
CL1087.Contig7_All	901	6	0.441	9	0.635	gi|470127021|ref|XP_004299478.1|	182.2	1e-44	PREDICTED: uncharacterized protein LOC101291336 [Fragaria vesca subsp. vesca]	gi|470127020|ref|XM_004299430.1|	194	1e-46	PREDICTED: Fragaria vesca subsp. vesca uncharacterized LOC101291336 (LOC101291336), mRNA	--	--	--	--	--	--	--	--	--	--	--	--	--	--	-	-	-
CL1087.Contig8_All	732	12	1.0855	14	1.2157	gi|470127021|ref|XP_004299478.1|	115.5	8e-25	PREDICTED: uncharacterized protein LOC101291336 [Fragaria vesca subsp. vesca]	gi|470127020|ref|XM_004299430.1|	194	9e-47	PREDICTED: Fragaria vesca subsp. vesca uncharacterized LOC101291336 (LOC101291336), mRNA	--	--	--	--	--	--	--	--	--	--	--	--	--	--	-	-	-
CL1087.Contig9_All	826	13	1.0422	20	1.5391	gi|470127021|ref|XP_004299478.1|	182.2	8e-45	PREDICTED: uncharacterized protein LOC101291336 [Fragaria vesca subsp. vesca]	gi|470127020|ref|XM_004299430.1|	194	1e-46	PREDICTED: Fragaria vesca subsp. vesca uncharacterized LOC101291336 (LOC101291336), mRNA	--	--	--	--	--	--	--	--	--	--	--	--	--	--	-	-	-
CL1088.Contig1_All	271	25	6.1087	36	8.4441	gi|462395638|gb|EMJ01437.1|	132.5	2e-30	hypothetical protein PRUPE_ppa015264mg [Prunus persica]	gi|470148313|ref|XM_004309665.1|	87.7	5e-15	PREDICTED: Fragaria vesca subsp. vesca bidirectional sugar transporter NEC1-like (LOC101291010), mRNA	sp|Q2R3P9|SWT14_ORYSJ	89	6e-19	Bidirectional sugar transporter SWEET14 OS=Oryza sativa subsp. japonica GN=SWEET14 PE=2 SV=1	--	--	--	--	--	K15382	1e-21	99.4	gmx:100794434	solute carrier family 50 (sugar transporter)	GO:1901701;GO:0006810//transport;GO:0071310//cellular response to organic substance	-	GO:0005886//plasma membrane;GO:0016021//integral to membrane
CL1088.Contig2_All	1457	638	28.9961	583	25.435	gi|470148314|ref|XP_004309713.1|	364.8	2e-99	PREDICTED: bidirectional sugar transporter NEC1-like [Fragaria vesca subsp. vesca]	gi|470148313|ref|XM_004309665.1|	387	1e-104	PREDICTED: Fragaria vesca subsp. vesca bidirectional sugar transporter NEC1-like (LOC101291010), mRNA	sp|Q9ZV02|SWET9_ARATH	247	1e-65	Bidirectional sugar transporter SWEET9 OS=Arabidopsis thaliana GN=SWEET9 PE=2 SV=1	--	--	--	--	--	K15382	4e-70	263	vvi:100266643	solute carrier family 50 (sugar transporter)	GO:0006810//transport;GO:0051716//cellular response to stimulus	GO:0051119//sugar transmembrane transporter activity	GO:0016023//cytoplasmic membrane-bounded vesicle;GO:0005887//integral to plasma membrane
CL1088.Contig3_All	1485	756	33.7112	876	37.4973	gi|470148314|ref|XP_004309713.1|	364.8	2e-99	PREDICTED: bidirectional sugar transporter NEC1-like [Fragaria vesca subsp. vesca]	gi|470148313|ref|XM_004309665.1|	387	1e-104	PREDICTED: Fragaria vesca subsp. vesca bidirectional sugar transporter NEC1-like (LOC101291010), mRNA	sp|Q9ZV02|SWET9_ARATH	247	1e-65	Bidirectional sugar transporter SWEET9 OS=Arabidopsis thaliana GN=SWEET9 PE=2 SV=1	--	--	--	--	--	K15382	4e-70	263	vvi:100266643	solute carrier family 50 (sugar transporter)	GO:0006810//transport;GO:0051716//cellular response to stimulus	GO:0051119//sugar transmembrane transporter activity	GO:0016023//cytoplasmic membrane-bounded vesicle;GO:0005887//integral to plasma membrane
CL1089.Contig1_All	316	21	4.4006	9	1.8104	--	--	--	--	--	--	--	--	--	--	--	--	--	--	--	--	--	--	--	--	--	--	-	-	-
CL109.Contig1_All	2585	51	1.3064	43	1.0574	gi|470111012|ref|XP_004291748.1|	1329.7	0	PREDICTED: chloroplastic group IIA intron splicing facilitator CRS1, chloroplastic-like [Fragaria vesca subsp. vesca]	gi|470111011|ref|XM_004291700.1|	2321	0	PREDICTED: Fragaria vesca subsp. vesca chloroplastic group IIA intron splicing facilitator CRS1, chloroplastic-like (LOC101308738), mRNA	sp|Q6YYA3|CRS1_ORYSJ	411	8e-115	Chloroplastic group IIA intron splicing facilitator CRS1, chloroplastic OS=Oryza sativa subsp. japonica GN=Os08g0360100 PE=2 SV=1	--	--	--	--	--	--	--	--	--	--	GO:0000373//Group II intron splicing;GO:0048316//seed development	GO:0003723//RNA binding	GO:0009507//chloroplast
CL109.Contig2_All	3139	76	1.6032	90	1.8225	gi|462423956|gb|EMJ28219.1|	1496.5	0	hypothetical protein PRUPE_ppa001134mg [Prunus persica]	gi|470111011|ref|XM_004291700.1|	3196	0	PREDICTED: Fragaria vesca subsp. vesca chloroplastic group IIA intron splicing facilitator CRS1, chloroplastic-like (LOC101308738), mRNA	sp|Q6YYA3|CRS1_ORYSJ	408	9e-114	Chloroplastic group IIA intron splicing facilitator CRS1, chloroplastic OS=Oryza sativa subsp. japonica GN=Os08g0360100 PE=2 SV=1	--	--	--	--	--	--	--	--	--	--	GO:0000373//Group II intron splicing;GO:0048316//seed development	GO:0003723//RNA binding	GO:0009507//chloroplast
CL1090.Contig1_All	887	88	6.5696	64	4.5865	gi|470139559|ref|XP_004305515.1|	143.7	3e-33	PREDICTED: putative nucleosome assembly protein C2D10.11C-like [Fragaria vesca subsp. vesca]	gi|470135698|ref|XM_004303599.1|	111	1e-21	PREDICTED: Fragaria vesca subsp. vesca nucleosome assembly protein 1-like 1-like (LOC101309068), mRNA	--	--	--	--	--	--	--	--	--	K11279	7e-55	212	rcu:RCOM_1047060	nucleosome assembly protein 1-like 1	GO:0009987//cellular process	-	-
CL1090.Contig2_All	380	11	1.9168	7	1.1709	gi|470139559|ref|XP_004305515.1|	137.9	4e-32	PREDICTED: putative nucleosome assembly protein C2D10.11C-like [Fragaria vesca subsp. vesca]	gi|372477764|gb|JN941558.1|	83.8	1e-13	Malus x domestica nucleosome assembly protein (NAP) mRNA, complete cds	--	--	--	--	--	--	--	--	--	K11279	1e-08	56.2	zma:542588	nucleosome assembly protein 1-like 1	-	-	-
CL1090.Contig3_All	652	8	0.8125	7	0.6825	gi|462411662|gb|EMJ16711.1|	222.2	5e-57	hypothetical protein PRUPE_ppa006998mg [Prunus persica]	gi|372477764|gb|JN941558.1|	123	2e-25	Malus x domestica nucleosome assembly protein (NAP) mRNA, complete cds	--	--	--	--	--	--	--	--	--	K11279	6e-57	218	pop:POPTR_819264	nucleosome assembly protein 1-like 1	GO:0006281//DNA repair	-	GO:0005829//cytosol;GO:0005634//nucleus;GO:0005886//plasma membrane
CL1091.Contig1_All	1360	21	1.0225	35	1.6359	gi|462422711|gb|EMJ26974.1|	675.2	0	hypothetical protein PRUPE_ppa007369mg [Prunus persica]	gi|470148459|ref|XM_004309733.1|	1427	0	PREDICTED: Fragaria vesca subsp. vesca autophagy-related protein 18-like (LOC101295294), mRNA	--	--	--	--	--	--	--	--	--	--	--	--	--	--	GO:0000045//autophagic vacuole assembly	GO:0080025//phosphatidylinositol-3,5-bisphosphate binding;GO:0032266//phosphatidylinositol-3-phosphate binding	GO:0000421//autophagic vacuole membrane;GO:0034045//pre-autophagosomal structure membrane;GO:0005829//cytosol
CL1091.Contig2_All	1302	23	1.1698	30	1.4646	gi|462422711|gb|EMJ26974.1|	672.9	0	hypothetical protein PRUPE_ppa007369mg [Prunus persica]	gi|470148459|ref|XM_004309733.1|	1435	0	PREDICTED: Fragaria vesca subsp. vesca autophagy-related protein 18-like (LOC101295294), mRNA	--	--	--	--	--	--	--	--	--	--	--	--	--	--	GO:0000045//autophagic vacuole assembly	GO:0080025//phosphatidylinositol-3,5-bisphosphate binding;GO:0032266//phosphatidylinositol-3-phosphate binding	GO:0000421//autophagic vacuole membrane;GO:0034045//pre-autophagosomal structure membrane;GO:0005829//cytosol
CL1092.Contig1_All	2337	96	2.7201	68	1.8496	gi|470121051|ref|XP_004296598.1|	952.6	0	PREDICTED: uncharacterized protein LOC101303794 [Fragaria vesca subsp. vesca]	gi|470121050|ref|XM_004296550.1|	1409	0	PREDICTED: Fragaria vesca subsp. vesca uncharacterized LOC101303794 (LOC101303794), mRNA	--	--	--	--	--	--	--	--	--	--	--	--	--	--	-	-	GO:0009570//chloroplast stroma
CL1092.Contig2_All	2310	467	13.387	514	14.144	gi|470121051|ref|XP_004296598.1|	952.6	0	PREDICTED: uncharacterized protein LOC101303794 [Fragaria vesca subsp. vesca]	gi|470121050|ref|XM_004296550.1|	1409	0	PREDICTED: Fragaria vesca subsp. vesca uncharacterized LOC101303794 (LOC101303794), mRNA	--	--	--	--	--	--	--	--	--	--	--	--	--	--	-	-	GO:0009570//chloroplast stroma
CL1093.Contig1_All	303	10	2.1854	11	2.3077	--	--	--	--	--	--	--	--	--	--	--	--	--	--	--	--	--	--	--	--	--	--	-	-	-
CL1093.Contig2_All	1269	5	0.2609	14	0.7013	--	--	--	--	--	--	--	--	--	--	--	--	--	--	--	--	--	--	--	--	--	--	-	-	-
CL1093.Contig3_All	523	5	0.6331	2	0.2431	--	--	--	--	--	--	--	--	--	--	--	--	--	--	--	--	--	--	--	--	--	--	-	-	-
CL1093.Contig4_All	1412	24	1.1255	30	1.3505	--	--	--	--	--	--	--	--	--	--	--	--	--	--	--	--	--	--	--	--	--	--	-	-	-
CL1094.Contig1_All	938	28	1.9767	14	0.9487	gi|470141310|ref|XP_004306377.1|	397.5	1e-109	PREDICTED: NAC domain-containing protein 8-like [Fragaria vesca subsp. vesca]	gi|470141309|ref|XM_004306329.1|	351	8e-94	PREDICTED: Fragaria vesca subsp. vesca NAC domain-containing protein 8-like (LOC101304800), mRNA	sp|Q6NQK2|NAC8_ARATH	123	2e-28	NAC domain-containing protein 8 OS=Arabidopsis thaliana GN=NAC008 PE=2 SV=1	--	--	--	--	--	--	--	--	--	--	-	-	-
CL1094.Contig2_All	1481	53	2.3697	67	2.8757	gi|470141310|ref|XP_004306377.1|	633.6	2e-180	PREDICTED: NAC domain-containing protein 8-like [Fragaria vesca subsp. vesca]	gi|470141309|ref|XM_004306329.1|	952	0	PREDICTED: Fragaria vesca subsp. vesca NAC domain-containing protein 8-like (LOC101304800), mRNA	sp|Q6NQK2|NAC8_ARATH	259	2e-69	NAC domain-containing protein 8 OS=Arabidopsis thaliana GN=NAC008 PE=2 SV=1	--	--	--	--	--	--	--	--	--	--	-	-	GO:0005739//mitochondrion
CL1095.Contig1_All	3708	111	1.9823	110	1.8857	gi|470108570|ref|XP_004290588.1|	1665.2	0	PREDICTED: transcriptional corepressor SEUSS-like [Fragaria vesca subsp. vesca]	gi|470108569|ref|XM_004290540.1|	3213	0	PREDICTED: Fragaria vesca subsp. vesca transcriptional corepressor SEUSS-like (LOC101292952), mRNA	sp|Q8W234|SEUSS_ARATH	1024	0	Transcriptional corepressor SEUSS OS=Arabidopsis thaliana GN=SEU PE=1 SV=1	--	--	--	--	--	K15168	5e-13	75.9	gmx:100801664	mediator of RNA polymerase II transcription subunit 25	GO:0042744//hydrogen peroxide catabolic process;GO:0009909//regulation of flower development;GO:0048481//ovule development;GO:0009790//embryo development	GO:0003712//transcription cofactor activity;GO:0060090//binding, bridging;GO:0003677//DNA binding;GO:0046982//protein heterodimerization activity	GO:0005634//nucleus
CL1095.Contig2_All	2155	65	1.9973	77	2.2713	gi|470102235|ref|XP_004287561.1|	970.7	0	PREDICTED: WD-40 repeat-containing protein MSI4-like [Fragaria vesca subsp. vesca]	gi|470102234|ref|XM_004287513.1|	1947	0	PREDICTED: Fragaria vesca subsp. vesca WD-40 repeat-containing protein MSI4-like (LOC101298641), mRNA	sp|O22607|MSI4_ARATH	820	0	WD-40 repeat-containing protein MSI4 OS=Arabidopsis thaliana GN=MSI4 PE=1 SV=3	YBR195c	111	4e-24	COG2319	FOG: WD40 repeat	K10752	0	906	gmx:100779302	histone-binding protein RBBP4	GO:0006281//DNA repair;GO:0010224//response to UV-B;GO:0010090//trichome morphogenesis;GO:0009908//flower development;GO:0009965//leaf morphogenesis;GO:0009826//unidimensional cell growth;GO:0016573//histone acetylation	GO:0046872//metal ion binding;GO:0004402//histone acetyltransferase activity	GO:0005829//cytosol;GO:0005730//nucleolus;GO:0080008//Cul4-RING ubiquitin ligase complex
CL1095.Contig3_All	2166	135	4.1272	148	4.3434	gi|470102235|ref|XP_004287561.1|	977.6	0	PREDICTED: WD-40 repeat-containing protein MSI4-like [Fragaria vesca subsp. vesca]	gi|470102234|ref|XM_004287513.1|	2028	0	PREDICTED: Fragaria vesca subsp. vesca WD-40 repeat-containing protein MSI4-like (LOC101298641), mRNA	sp|O22607|MSI4_ARATH	823	0	WD-40 repeat-containing protein MSI4 OS=Arabidopsis thaliana GN=MSI4 PE=1 SV=3	YBR195c	111	4e-24	COG2319	FOG: WD40 repeat	K10752	0	897	gmx:100779302	histone-binding protein RBBP4	GO:0006281//DNA repair;GO:0010224//response to UV-B;GO:0010090//trichome morphogenesis;GO:0009908//flower development;GO:0009965//leaf morphogenesis;GO:0009826//unidimensional cell growth;GO:0016573//histone acetylation	GO:0046872//metal ion binding;GO:0004402//histone acetyltransferase activity	GO:0005829//cytosol;GO:0005730//nucleolus;GO:0080008//Cul4-RING ubiquitin ligase complex
CL1095.Contig4_All	4570	144	2.0865	156	2.1699	gi|470108570|ref|XP_004290588.1|	1161.8	0	PREDICTED: transcriptional corepressor SEUSS-like [Fragaria vesca subsp. vesca]	gi|470102234|ref|XM_004287513.1|	1929	0	PREDICTED: Fragaria vesca subsp. vesca WD-40 repeat-containing protein MSI4-like (LOC101298641), mRNA	sp|Q8W234|SEUSS_ARATH	847	0	Transcriptional corepressor SEUSS OS=Arabidopsis thaliana GN=SEU PE=1 SV=1	YBR195c	111	1e-23	COG2319	FOG: WD40 repeat	K10752	0	877	rcu:RCOM_1046940	histone-binding protein RBBP4	GO:0009909//regulation of flower development;GO:0048481//ovule development;GO:0016573//histone acetylation;GO:0009790//embryo development	GO:0003677//DNA binding;GO:0046982//protein heterodimerization activity;GO:0004402//histone acetyltransferase activity	-
CL1095.Contig5_All	1872	463	16.3777	513	17.4194	gi|462411486|gb|EMJ16535.1|	910.6	0	hypothetical protein PRUPE_ppa005299mg [Prunus persica]	gi|470123038|ref|XM_004297496.1|	2014	0	PREDICTED: Fragaria vesca subsp. vesca WD-40 repeat-containing protein MSI4-like (LOC101302829), mRNA	sp|O22607|MSI4_ARATH	775	0	WD-40 repeat-containing protein MSI4 OS=Arabidopsis thaliana GN=MSI4 PE=1 SV=3	YBR195c	113	1e-24	COG2319	FOG: WD40 repeat	K10752	0	846	rcu:RCOM_0312320	histone-binding protein RBBP4	GO:0010090//trichome morphogenesis;GO:0009908//flower development;GO:0009965//leaf morphogenesis;GO:0009826//unidimensional cell growth;GO:0016573//histone acetylation	GO:0046872//metal ion binding;GO:0004402//histone acetyltransferase activity	GO:0005730//nucleolus;GO:0005737//cytoplasm
CL1096.Contig1_All	598	16	1.7717	29	3.0826	gi|470130674|ref|XP_004301228.1|	238.8	4e-62	PREDICTED: cold-inducible RNA-binding protein-like [Fragaria vesca subsp. vesca]	gi|470130673|ref|XM_004301180.1|	416	1e-113	PREDICTED: Fragaria vesca subsp. vesca cold-inducible RNA-binding protein-like (LOC101310229), mRNA	sp|P49311|GRP2_SINAL	73.2	1e-13	Glycine-rich RNA-binding protein GRP2A OS=Sinapis alba PE=2 SV=1	alr4683	72	7e-13	COG0724	RNA-binding proteins (RRM domain)	K13195	1e-12	71.2	pop:POPTR_712972	cold-inducible RNA-binding protein	-	GO:0003723//RNA binding;GO:0000166//nucleotide binding	GO:0005739//mitochondrion;GO:0009507//chloroplast
CL1096.Contig2_All	222	2	0.5966	4	1.1453	gi|470130674|ref|XP_004301228.1|	63.9	8e-10	PREDICTED: cold-inducible RNA-binding protein-like [Fragaria vesca subsp. vesca]	--	--	--	--	--	--	--	--	--	--	--	--	--	--	--	--	--	--	-	-	-
CL1096.Contig3_All	212	4	1.2494	6	1.799	gi|470130674|ref|XP_004301228.1|	64.3	6e-10	PREDICTED: cold-inducible RNA-binding protein-like [Fragaria vesca subsp. vesca]	--	--	--	--	--	--	--	--	--	--	--	--	--	--	--	--	--	--	-	-	-
CL1097.Contig1_All	857	169	13.0582	170	12.6093	gi|470133820|ref|XP_004302757.1|	430.3	2e-119	PREDICTED: glucose-induced degradation protein 4 homolog [Fragaria vesca subsp. vesca]	gi|470133819|ref|XM_004302709.1|	872	0	PREDICTED: Fragaria vesca subsp. vesca glucose-induced degradation protein 4 homolog (LOC101298909), mRNA	--	--	--	--	SPAP8A3.13c	82.8	7e-16	COG5073	Vacuolar import and degradation protein	--	--	--	--	--	GO:0006661//phosphatidylinositol biosynthetic process	-	GO:0005634//nucleus
CL1097.Contig2_All	699	14	1.3263	21	1.9097	gi|470133820|ref|XP_004302757.1|	311.6	7e-84	PREDICTED: glucose-induced degradation protein 4 homolog [Fragaria vesca subsp. vesca]	gi|470133819|ref|XM_004302709.1|	561	1e-157	PREDICTED: Fragaria vesca subsp. vesca glucose-induced degradation protein 4 homolog (LOC101298909), mRNA	--	--	--	--	YGR066c	70.9	2e-12	COG5073	Vacuolar import and degradation protein	--	--	--	--	--	GO:0006661//phosphatidylinositol biosynthetic process	-	-
CL1098.Contig1_All	1597	85	3.5245	69	2.7464	gi|462410497|gb|EMJ15831.1|	825.1	0	hypothetical protein PRUPE_ppa001433mg [Prunus persica]	gi|359483874|ref|XM_002270728.2|	1146	0	PREDICTED: Vitis vinifera cullin 4 (CUL4), mRNA	sp|Q8LGH4|CUL4_ARATH	789	0	Cullin-4 OS=Arabidopsis thaliana GN=CUL4 PE=1 SV=1	SPAC3A11.08	343	4e-94	COG5647	Cullin, a subunit of E3 ubiquitin ligase	K10609	0	818	vvi:100233055	cullin 4	GO:0000209//protein polyubiquitination;GO:0000278//mitotic cell cycle;GO:0009880//embryonic pattern specification;GO:0050826//response to freezing;GO:0048575//short-day photoperiodism, flowering;GO:0009755//hormone-mediated signaling pathway;GO:0048825//cotyledon development;GO:0051301//cell division;GO:0010564//regulation of cell cycle process;GO:0006511//ubiquitin-dependent protein catabolic pr…	GO:0031625//ubiquitin protein ligase binding	GO:0080008//Cul4-RING ubiquitin ligase complex;GO:0005829//cytosol;GO:0005634//nucleus
CL1098.Contig2_All	1613	144	5.9116	127	5.0049	gi|462410497|gb|EMJ15831.1|	825.1	0	hypothetical protein PRUPE_ppa001433mg [Prunus persica]	gi|359483874|ref|XM_002270728.2|	1146	0	PREDICTED: Vitis vinifera cullin 4 (CUL4), mRNA	sp|Q8LGH4|CUL4_ARATH	789	0	Cullin-4 OS=Arabidopsis thaliana GN=CUL4 PE=1 SV=1	SPAC3A11.08	343	4e-94	COG5647	Cullin, a subunit of E3 ubiquitin ligase	K10609	0	818	vvi:100233055	cullin 4	GO:0000209//protein polyubiquitination;GO:0000278//mitotic cell cycle;GO:0009880//embryonic pattern specification;GO:0050826//response to freezing;GO:0048575//short-day photoperiodism, flowering;GO:0009755//hormone-mediated signaling pathway;GO:0048825//cotyledon development;GO:0051301//cell division;GO:0010564//regulation of cell cycle process;GO:0006511//ubiquitin-dependent protein catabolic pr…	GO:0031625//ubiquitin protein ligase binding	GO:0080008//Cul4-RING ubiquitin ligase complex;GO:0005829//cytosol;GO:0005634//nucleus
CL1099.Contig1_All	3228	2	0.041	8	0.1575	gi|470108833|ref|XP_004290713.1|	1798.1	0	PREDICTED: cohesin subunit SA-1-like [Fragaria vesca subsp. vesca]	gi|470108832|ref|XM_004290665.1|	3487	0	PREDICTED: Fragaria vesca subsp. vesca cohesin subunit SA-1-like (LOC101307360), mRNA	--	--	--	--	SPAC17H9.20	151	6e-36	COG5537	Cohesin	K06671	0	1536	vvi:100242474	cohesin complex subunit SA-1/2	GO:0009630//gravitropism;GO:0006635//fatty acid beta-oxidation;GO:0007131//reciprocal meiotic recombination;GO:0000911//cytokinesis by cell plate formation;GO:0010638//positive regulation of organelle organization;GO:0033044//regulation of chromosome organization;GO:0016558//protein import into peroxisome matrix;GO:0051455//attachment of spindle microtubules to kinetochore involved in homologous …	GO:0003677//DNA binding	GO:0005694//chromosome;GO:0005634//nucleus
CL1099.Contig10_All	2229	1	0.0297	5	0.1426	gi|470108833|ref|XP_004290713.1|	1054.7	0	PREDICTED: cohesin subunit SA-1-like [Fragaria vesca subsp. vesca]	gi|470108832|ref|XM_004290665.1|	1507	0	PREDICTED: Fragaria vesca subsp. vesca cohesin subunit SA-1-like (LOC101307360), mRNA	--	--	--	--	SPAC17H9.20	51.6	6e-06	COG5537	Cohesin	K06671	0	929	vvi:100242474	cohesin complex subunit SA-1/2	GO:0009630//gravitropism;GO:0006635//fatty acid beta-oxidation;GO:0007131//reciprocal meiotic recombination;GO:0000911//cytokinesis by cell plate formation;GO:0010638//positive regulation of organelle organization;GO:0033044//regulation of chromosome organization;GO:0016558//protein import into peroxisome matrix;GO:0051455//attachment of spindle microtubules to kinetochore involved in homologous …	-	GO:0005694//chromosome;GO:0005634//nucleus
CL1099.Contig11_All	3121	3	0.0637	1	0.0204	gi|470108833|ref|XP_004290713.1|	1325.8	0	PREDICTED: cohesin subunit SA-1-like [Fragaria vesca subsp. vesca]	gi|470108832|ref|XM_004290665.1|	2062	0	PREDICTED: Fragaria vesca subsp. vesca cohesin subunit SA-1-like (LOC101307360), mRNA	--	--	--	--	SPAC17H9.20	151	6e-36	COG5537	Cohesin	K06671	0	1145	vvi:100242474	cohesin complex subunit SA-1/2	GO:0009630//gravitropism;GO:0006635//fatty acid beta-oxidation;GO:0007131//reciprocal meiotic recombination;GO:0000911//cytokinesis by cell plate formation;GO:0010638//positive regulation of organelle organization;GO:0033044//regulation of chromosome organization;GO:0016558//protein import into peroxisome matrix;GO:0051455//attachment of spindle microtubules to kinetochore involved in homologous …	-	GO:0005694//chromosome;GO:0005634//nucleus
CL1099.Contig12_All	2120	3	0.0937	0	0	gi|470108833|ref|XP_004290713.1|	584.3	2e-165	PREDICTED: cohesin subunit SA-1-like [Fragaria vesca subsp. vesca]	gi|470108832|ref|XM_004290665.1|	283	4e-73	PREDICTED: Fragaria vesca subsp. vesca cohesin subunit SA-1-like (LOC101307360), mRNA	--	--	--	--	SPAC17H9.20	51.6	5e-06	COG5537	Cohesin	K06671	3e-153	540	vvi:100242474	cohesin complex subunit SA-1/2	GO:0071704;GO:0044237//cellular metabolic process;GO:0044707;GO:0051455//attachment of spindle microtubules to kinetochore involved in homologous chromosome segregation;GO:0048856//anatomical structure development;GO:0044238//primary metabolic process;GO:0050794//regulation of cellular process;GO:0051754//meiotic sister chromatid cohesion, centromeric	-	GO:0005694//chromosome;GO:0005634//nucleus
CL1099.Contig13_All	2144	2	0.0618	1	0.0296	gi|470108833|ref|XP_004290713.1|	589.3	8e-167	PREDICTED: cohesin subunit SA-1-like [Fragaria vesca subsp. vesca]	gi|470108832|ref|XM_004290665.1|	283	4e-73	PREDICTED: Fragaria vesca subsp. vesca cohesin subunit SA-1-like (LOC101307360), mRNA	--	--	--	--	SPAC17H9.20	51.6	5e-06	COG5537	Cohesin	K06671	5e-156	550	vvi:100242474	cohesin complex subunit SA-1/2	GO:0009653//anatomical structure morphogenesis;GO:0000278//mitotic cell cycle;GO:0044260;GO:0009888//tissue development;GO:0033043//regulation of organelle organization;GO:0090304;GO:0051455//attachment of spindle microtubules to kinetochore involved in homologous chromosome segregation;GO:0048513//organ development;GO:0044767;GO:0051754//meiotic sister chromatid cohesion, centromeric	-	GO:0005694//chromosome;GO:0005634//nucleus
CL1099.Contig2_All	1662	1	0.0398	0	0	gi|462395721|gb|EMJ01520.1|	36.2	6e-93	hypothetical protein PRUPE_ppa001055mg [Prunus persica]	gi|470108832|ref|XM_004290665.1|	93.7	6e-16	PREDICTED: Fragaria vesca subsp. vesca cohesin subunit SA-1-like (LOC101307360), mRNA	--	--	--	--	--	--	--	--	--	K06671	2e-87	310	rcu:RCOM_0557120	cohesin complex subunit SA-1/2	GO:0009653//anatomical structure morphogenesis;GO:0000278//mitotic cell cycle;GO:0044260;GO:0009888//tissue development;GO:0033043//regulation of organelle organization;GO:0090304;GO:0051455//attachment of spindle microtubules to kinetochore involved in homologous chromosome segregation;GO:0048513//organ development;GO:0044767;GO:0051754//meiotic sister chromatid cohesion, centromeric	-	GO:0005694//chromosome;GO:0005634//nucleus
CL1099.Contig3_All	1575	1	0.042	0	0	gi|462395721|gb|EMJ01520.1|	336.6	7e-91	hypothetical protein PRUPE_ppa001055mg [Prunus persica]	gi|470108832|ref|XM_004290665.1|	95.6	1e-16	PREDICTED: Fragaria vesca subsp. vesca cohesin subunit SA-1-like (LOC101307360), mRNA	--	--	--	--	--	--	--	--	--	K06671	3e-88	324	pop:POPTR_409260	cohesin complex subunit SA-1/2	GO:0071704;GO:0000226//microtubule cytoskeleton organization;GO:0007127//meiosis I;GO:0034613//cellular protein localization;GO:0045132//meiotic chromosome segregation;GO:0044237//cellular metabolic process;GO:0044707;GO:0048856//anatomical structure development;GO:0044238//primary metabolic process;GO:0050794//regulation of cellular process;GO:0070192	-	GO:0043229//intracellular organelle
CL1099.Contig4_All	3286	29	0.5844	33	0.6384	gi|470108833|ref|XP_004290713.1|	1690.6	0	PREDICTED: cohesin subunit SA-1-like [Fragaria vesca subsp. vesca]	gi|470108832|ref|XM_004290665.1|	3229	0	PREDICTED: Fragaria vesca subsp. vesca cohesin subunit SA-1-like (LOC101307360), mRNA	--	--	--	--	SPAC17H9.20	151	8e-36	COG5537	Cohesin	K06671	0	1454	vvi:100242474	cohesin complex subunit SA-1/2	GO:0009630//gravitropism;GO:0006635//fatty acid beta-oxidation;GO:0007131//reciprocal meiotic recombination;GO:0000911//cytokinesis by cell plate formation;GO:0010638//positive regulation of organelle organization;GO:0033044//regulation of chromosome organization;GO:0016558//protein import into peroxisome matrix;GO:0051455//attachment of spindle microtubules to kinetochore involved in homologous …	GO:0003677//DNA binding	GO:0005694//chromosome;GO:0005634//nucleus
CL1099.Contig5_All	3370	88	1.7291	80	1.509	gi|470108833|ref|XP_004290713.1|	817	0	PREDICTED: cohesin subunit SA-1-like [Fragaria vesca subsp. vesca]	gi|470108832|ref|XM_004290665.1|	133	1e-27	PREDICTED: Fragaria vesca subsp. vesca cohesin subunit SA-1-like (LOC101307360), mRNA	--	--	--	--	SPAC17H9.20	89.7	3e-17	COG5537	Cohesin	K06671	0	785	rcu:RCOM_0557120	cohesin complex subunit SA-1/2	GO:0009653//anatomical structure morphogenesis;GO:0000278//mitotic cell cycle;GO:0044260;GO:0009888//tissue development;GO:0033043//regulation of organelle organization;GO:0090304;GO:0051455//attachment of spindle microtubules to kinetochore involved in homologous chromosome segregation;GO:0048513//organ development;GO:0044767;GO:0051754//meiotic sister chromatid cohesion, centromeric	-	GO:0005694//chromosome;GO:0005634//nucleus
CL1099.Contig6_All	1521	1	0.0435	0	0	gi|462395721|gb|EMJ01520.1|	36.2	1e-77	hypothetical protein PRUPE_ppa001055mg [Prunus persica]	gi|470108832|ref|XM_004290665.1|	93.7	5e-16	PREDICTED: Fragaria vesca subsp. vesca cohesin subunit SA-1-like (LOC101307360), mRNA	--	--	--	--	--	--	--	--	--	K06671	4e-76	273	vvi:100242474	cohesin complex subunit SA-1/2	GO:0071704;GO:0000226//microtubule cytoskeleton organization;GO:0007127//meiosis I;GO:0034613//cellular protein localization;GO:0045132//meiotic chromosome segregation;GO:0044237//cellular metabolic process;GO:0044707;GO:0048856//anatomical structure development;GO:0044238//primary metabolic process;GO:0050794//regulation of cellular process;GO:0070192	-	GO:0043229//intracellular organelle
CL1099.Contig7_All	2514	2	0.0527	1	0.0253	gi|462395721|gb|EMJ01520.1|	495.4	2e-138	hypothetical protein PRUPE_ppa001055mg [Prunus persica]	gi|470108832|ref|XM_004290665.1|	85.7	2e-13	PREDICTED: Fragaria vesca subsp. vesca cohesin subunit SA-1-like (LOC101307360), mRNA	--	--	--	--	SPAC17H9.20	51.6	6e-06	COG5537	Cohesin	K06671	9e-130	462	vvi:100242474	cohesin complex subunit SA-1/2	GO:0071704;GO:0000226//microtubule cytoskeleton organization;GO:0007127//meiosis I;GO:0034613//cellular protein localization;GO:0045132//meiotic chromosome segregation;GO:0044237//cellular metabolic process;GO:0044707;GO:0048856//anatomical structure development;GO:0044238//primary metabolic process;GO:0050794//regulation of cellular process;GO:0070192	-	GO:0043229//intracellular organelle
CL1099.Contig8_All	3517	11	0.2071	24	0.4338	gi|470108833|ref|XP_004290713.1|	1234.5	0	PREDICTED: cohesin subunit SA-1-like [Fragaria vesca subsp. vesca]	gi|470108832|ref|XM_004290665.1|	2062	0	PREDICTED: Fragaria vesca subsp. vesca cohesin subunit SA-1-like (LOC101307360), mRNA	--	--	--	--	SPAC17H9.20	151	7e-36	COG5537	Cohesin	K06671	0	1077	vvi:100242474	cohesin complex subunit SA-1/2	GO:0009630//gravitropism;GO:0006635//fatty acid beta-oxidation;GO:0007131//reciprocal meiotic recombination;GO:0000911//cytokinesis by cell plate formation;GO:0010638//positive regulation of organelle organization;GO:0033044//regulation of chromosome organization;GO:0016558//protein import into peroxisome matrix;GO:0051455//attachment of spindle microtubules to kinetochore involved in homologous …	-	GO:0005694//chromosome;GO:0005634//nucleus
CL1099.Contig9_All	2556	4	0.1036	1	0.0249	gi|462395721|gb|EMJ01520.1|	505.8	1e-141	hypothetical protein PRUPE_ppa001055mg [Prunus persica]	gi|470108832|ref|XM_004290665.1|	85.7	2e-13	PREDICTED: Fragaria vesca subsp. vesca cohesin subunit SA-1-like (LOC101307360), mRNA	--	--	--	--	SPAC17H9.20	51.6	7e-06	COG5537	Cohesin	K06671	1e-132	472	vvi:100242474	cohesin complex subunit SA-1/2	GO:0071704;GO:0044237//cellular metabolic process;GO:0044707;GO:0051455//attachment of spindle microtubules to kinetochore involved in homologous chromosome segregation;GO:0048856//anatomical structure development;GO:0044238//primary metabolic process;GO:0050794//regulation of cellular process;GO:0051754//meiotic sister chromatid cohesion, centromeric	-	GO:0005694//chromosome;GO:0005634//nucleus
CL11.Contig1_All	254	4	1.0428	9	2.2523	--	--	--	--	--	--	--	--	--	--	--	--	--	--	--	--	--	--	--	--	--	--	-	-	-
CL11.Contig2_All	1265	17	0.8899	24	1.206	gi|470107793|ref|XP_004290225.1|	286.2	8e-76	PREDICTED: F-box/kelch-repeat protein At3g24760-like isoform 1 [Fragaria vesca subsp. vesca] >gi|470107795|ref|XP_004290226.1| PREDICTED: F-box/kelch-repeat protein At3g24760-like isoform 2 [Fragaria vesca subsp. vesca]	gi|470107794|ref|XM_004290178.1|	422	1e-115	PREDICTED: Fragaria vesca subsp. vesca F-box/kelch-repeat protein At3g24760-like, transcript variant 2 (LOC101299542), mRNA	sp|Q3EB08|FBK69_ARATH	166	3e-41	F-box/kelch-repeat protein At3g24760 OS=Arabidopsis thaliana GN=At3g24760 PE=2 SV=1	SPBC28F2.12	61.2	4e-09	COG0086	DNA-directed RNA polymerase, beta' subunit/160 kD subunit	K01115	4e-18	90.9	vcn:VOLCADRAFT_99471	phospholipase D [EC:3.1.4.4]	-	-	-
CL11.Contig3_All	1510	61	2.675	50	2.1048	gi|470107793|ref|XP_004290225.1|	286.2	1e-75	PREDICTED: F-box/kelch-repeat protein At3g24760-like isoform 1 [Fragaria vesca subsp. vesca] >gi|470107795|ref|XP_004290226.1| PREDICTED: F-box/kelch-repeat protein At3g24760-like isoform 2 [Fragaria vesca subsp. vesca]	gi|470107794|ref|XM_004290178.1|	422	1e-115	PREDICTED: Fragaria vesca subsp. vesca F-box/kelch-repeat protein At3g24760-like, transcript variant 2 (LOC101299542), mRNA	sp|Q3EB08|FBK69_ARATH	166	4e-41	F-box/kelch-repeat protein At3g24760 OS=Arabidopsis thaliana GN=At3g24760 PE=2 SV=1	SPBC28F2.12	61.2	5e-09	COG0086	DNA-directed RNA polymerase, beta' subunit/160 kD subunit	K01115	5e-18	90.9	vcn:VOLCADRAFT_99471	phospholipase D [EC:3.1.4.4]	-	-	-
CL11.Contig4_All	879	30	2.26	41	2.9649	gi|470107793|ref|XP_004290225.1|	93.6	4e-18	PREDICTED: F-box/kelch-repeat protein At3g24760-like isoform 1 [Fragaria vesca subsp. vesca] >gi|470107795|ref|XP_004290226.1| PREDICTED: F-box/kelch-repeat protein At3g24760-like isoform 2 [Fragaria vesca subsp. vesca]	--	--	--	--	sp|Q3EB08|FBK69_ARATH	62.4	3e-10	F-box/kelch-repeat protein At3g24760 OS=Arabidopsis thaliana GN=At3g24760 PE=2 SV=1	--	--	--	--	--	--	--	--	--	--	-	-	-
CL110.Contig1_All	851	13	1.0116	11	0.8216	gi|326501636|dbj|BAK02607.1|	63.5	4e-09	predicted protein [Hordeum vulgare subsp. vulgare]	--	--	--	--	sp|Q9FFW5|PERK8_ARATH	57	1e-08	Proline-rich receptor-like protein kinase PERK8 OS=Arabidopsis thaliana GN=PERK8 PE=1 SV=1	--	--	--	--	--	K14709	1e-08	58.9	vcn:VOLCADRAFT_104214	solute carrier family 39 (zinc transporter), member 1/2/3	-	GO:0003824//catalytic activity	-
CL110.Contig2_All	1335	32	1.5873	26	1.238	gi|356567172|ref|XP_003551795.1|	63.9	7e-09	PREDICTED: proline-rich receptor-like protein kinase PERK8-like [Glycine max]	--	--	--	--	sp|Q9FFW5|PERK8_ARATH	58.2	1e-08	Proline-rich receptor-like protein kinase PERK8 OS=Arabidopsis thaliana GN=PERK8 PE=1 SV=1	--	--	--	--	--	K14709	2e-08	58.9	vcn:VOLCADRAFT_104214	solute carrier family 39 (zinc transporter), member 1/2/3	-	-	-
CL110.Contig3_All	790	20	1.6764	39	3.138	gi|255546929|ref|XP_002514522.1|	25.4	6e-07	ATP binding protein, putative [Ricinus communis] >gi|223546126|gb|EEF47628.1| ATP binding protein, putative [Ricinus communis]	--	--	--	--	sp|Q9LK03|PERK2_ARATH	46.2	3e-06	Proline-rich receptor-like protein kinase PERK2 OS=Arabidopsis thaliana GN=PERK2 PE=2 SV=3	--	--	--	--	--	--	--	--	--	--	-	-	-
CL1100.Contig1_All	309	4	0.8572	8	1.6457	gi|470142334|ref|XP_004306866.1|	94.7	4e-19	PREDICTED: syntaxin-81-like [Fragaria vesca subsp. vesca]	gi|470142333|ref|XM_004306818.1|	224	4e-56	PREDICTED: Fragaria vesca subsp. vesca syntaxin-81-like (LOC101301814), mRNA	sp|P59277|SYP81_ARATH	81.6	9e-17	Syntaxin-81 OS=Arabidopsis thaliana GN=SYP81 PE=2 SV=2	--	--	--	--	--	K08492	2e-17	85.5	gmx:100801587	syntaxin 18	GO:0000226//microtubule cytoskeleton organization;GO:0016192//vesicle-mediated transport	-	GO:0016020//membrane;GO:0005634//nucleus
CL1100.Contig2_All	250	2	0.5297	1	0.2543	--	--	--	--	gi|470142333|ref|XM_004306818.1|	135	2e-29	PREDICTED: Fragaria vesca subsp. vesca syntaxin-81-like (LOC101301814), mRNA	sp|P59277|SYP81_ARATH	35	5e-06	Syntaxin-81 OS=Arabidopsis thaliana GN=SYP81 PE=2 SV=2	--	--	--	--	--	K08492	5e-06	36.2	gmx:100801587	syntaxin 18	-	-	-
CL1100.Contig3_All	274	2	0.4833	3	0.696	gi|470142334|ref|XP_004306866.1|	60.8	7e-09	PREDICTED: syntaxin-81-like [Fragaria vesca subsp. vesca]	gi|470142333|ref|XM_004306818.1|	163	1e-37	PREDICTED: Fragaria vesca subsp. vesca syntaxin-81-like (LOC101301814), mRNA	sp|P59277|SYP81_ARATH	55.8	6e-09	Syntaxin-81 OS=Arabidopsis thaliana GN=SYP81 PE=2 SV=2	--	--	--	--	--	K08492	4e-09	57.8	gmx:100801587	syntaxin 18	GO:0000226//microtubule cytoskeleton organization;GO:0016192//vesicle-mediated transport	-	GO:0016020//membrane;GO:0005634//nucleus
CL1101.Contig1_All	1701	98	3.815	108	4.0359	gi|470132554|ref|XP_004302145.1|	692.2	0	PREDICTED: protein pelota-like [Fragaria vesca subsp. vesca]	gi|470132553|ref|XM_004302097.1|	1620	0	PREDICTED: Fragaria vesca subsp. vesca protein pelota-like (LOC101308587), mRNA	--	--	--	--	SPCC18B5.06	305	1e-82	COG1537	Predicted RNA-binding proteins	K06965	0	658	rcu:RCOM_1437420	protein pelota	GO:0006415//translational termination;GO:0007126//meiosis	GO:0003747//translation release factor activity	GO:0016020//membrane;GO:0005634//nucleus
CL1101.Contig10_All	901	6	0.441	16	1.1288	gi|462422928|gb|EMJ27191.1|	266.2	5e-70	hypothetical protein PRUPE_ppa012909mg [Prunus persica]	gi|470126270|ref|XM_004299065.1|	628	1e-177	PREDICTED: Fragaria vesca subsp. vesca probable prefoldin subunit 2-like (LOC101303803), mRNA	sp|Q9LJ98|PFD2_ARATH	199	2e-51	Probable prefoldin subunit 2 OS=Arabidopsis thaliana GN=At3g22480 PE=2 SV=1	--	--	--	--	--	K09549	4e-64	243	pop:POPTR_564852	prefoldin subunit 2	GO:0006457//protein folding	GO:0051082//unfolded protein binding	GO:0016272//prefoldin complex
CL1101.Contig11_All	225	16	4.7089	13	3.6727	--	--	--	--	gi|470126270|ref|XM_004299065.1|	101	3e-19	PREDICTED: Fragaria vesca subsp. vesca probable prefoldin subunit 2-like (LOC101303803), mRNA	--	--	--	--	--	--	--	--	--	--	--	--	--	--	-	-	-
CL1101.Contig12_All	796	35	2.9116	47	3.7532	gi|462422928|gb|EMJ27191.1|	265.8	5e-70	hypothetical protein PRUPE_ppa012909mg [Prunus persica]	gi|470126270|ref|XM_004299065.1|	636	1e-180	PREDICTED: Fragaria vesca subsp. vesca probable prefoldin subunit 2-like (LOC101303803), mRNA	sp|Q9LJ98|PFD2_ARATH	199	2e-51	Probable prefoldin subunit 2 OS=Arabidopsis thaliana GN=At3g22480 PE=2 SV=1	--	--	--	--	--	K09549	2e-64	243	pop:POPTR_564852	prefoldin subunit 2	GO:0006457//protein folding	GO:0051082//unfolded protein binding	GO:0016272//prefoldin complex
CL1101.Contig2_All	1544	24	1.0293	26	1.0704	gi|470132554|ref|XP_004302145.1|	692.2	0	PREDICTED: protein pelota-like [Fragaria vesca subsp. vesca]	gi|470132553|ref|XM_004302097.1|	1633	0	PREDICTED: Fragaria vesca subsp. vesca protein pelota-like (LOC101308587), mRNA	--	--	--	--	SPCC18B5.06	305	1e-82	COG1537	Predicted RNA-binding proteins	K06965	0	658	rcu:RCOM_1437420	protein pelota	GO:0006415//translational termination;GO:0007126//meiosis	GO:0003747//translation release factor activity	GO:0016020//membrane;GO:0005634//nucleus
CL1101.Contig3_All	2417	40	1.0959	45	1.1835	gi|470132554|ref|XP_004302145.1|	692.2	0	PREDICTED: protein pelota-like [Fragaria vesca subsp. vesca]	gi|470132553|ref|XM_004302097.1|	1612	0	PREDICTED: Fragaria vesca subsp. vesca protein pelota-like (LOC101308587), mRNA	sp|Q9LJ98|PFD2_ARATH	199	6e-51	Probable prefoldin subunit 2 OS=Arabidopsis thaliana GN=At3g22480 PE=2 SV=1	SPCC18B5.06	305	2e-82	COG1537	Predicted RNA-binding proteins	K06965	0	658	rcu:RCOM_1437420	protein pelota	GO:0006415//translational termination;GO:0007126//meiosis	GO:0003747//translation release factor activity	GO:0016020//membrane;GO:0005634//nucleus
CL1101.Contig4_All	913	11	0.7978	17	1.1836	gi|462422928|gb|EMJ27191.1|	266.2	5e-70	hypothetical protein PRUPE_ppa012909mg [Prunus persica]	gi|470126270|ref|XM_004299065.1|	618	1e-174	PREDICTED: Fragaria vesca subsp. vesca probable prefoldin subunit 2-like (LOC101303803), mRNA	sp|Q9LJ98|PFD2_ARATH	199	2e-51	Probable prefoldin subunit 2 OS=Arabidopsis thaliana GN=At3g22480 PE=2 SV=1	--	--	--	--	--	K09549	4e-64	243	pop:POPTR_564852	prefoldin subunit 2	GO:0006457//protein folding	GO:0051082//unfolded protein binding	GO:0016272//prefoldin complex
CL1101.Contig5_All	762	6	0.5214	12	1.001	gi|462422928|gb|EMJ27191.1|	265.8	5e-70	hypothetical protein PRUPE_ppa012909mg [Prunus persica]	gi|470126270|ref|XM_004299065.1|	626	1e-177	PREDICTED: Fragaria vesca subsp. vesca probable prefoldin subunit 2-like (LOC101303803), mRNA	sp|Q9LJ98|PFD2_ARATH	199	2e-51	Probable prefoldin subunit 2 OS=Arabidopsis thaliana GN=At3g22480 PE=2 SV=1	--	--	--	--	--	K09549	2e-64	243	pop:POPTR_564852	prefoldin subunit 2	GO:0006457//protein folding	GO:0051082//unfolded protein binding	GO:0016272//prefoldin complex
CL1101.Contig6_All	2123	52	1.6219	47	1.4072	gi|470132554|ref|XP_004302145.1|	692.2	0	PREDICTED: protein pelota-like [Fragaria vesca subsp. vesca]	gi|470132553|ref|XM_004302097.1|	1618	0	PREDICTED: Fragaria vesca subsp. vesca protein pelota-like (LOC101308587), mRNA	sp|Q9LJ98|PFD2_ARATH	199	7e-51	Probable prefoldin subunit 2 OS=Arabidopsis thaliana GN=At3g22480 PE=2 SV=1	SPCC18B5.06	305	2e-82	COG1537	Predicted RNA-binding proteins	K06965	0	658	rcu:RCOM_1437420	protein pelota	GO:0006415//translational termination;GO:0007126//meiosis	GO:0003747//translation release factor activity	GO:0016020//membrane;GO:0005634//nucleus
CL1101.Contig7_All	776	5	0.4267	14	1.1468	gi|462422928|gb|EMJ27191.1|	265.8	5e-70	hypothetical protein PRUPE_ppa012909mg [Prunus persica]	gi|470126270|ref|XM_004299065.1|	636	1e-180	PREDICTED: Fragaria vesca subsp. vesca probable prefoldin subunit 2-like (LOC101303803), mRNA	sp|Q9LJ98|PFD2_ARATH	199	2e-51	Probable prefoldin subunit 2 OS=Arabidopsis thaliana GN=At3g22480 PE=2 SV=1	--	--	--	--	--	K09549	2e-64	243	pop:POPTR_564852	prefoldin subunit 2	GO:0006457//protein folding	GO:0051082//unfolded protein binding	GO:0016272//prefoldin complex
CL1101.Contig8_All	886	5	0.3737	11	0.7892	gi|462422928|gb|EMJ27191.1|	266.2	5e-70	hypothetical protein PRUPE_ppa012909mg [Prunus persica]	gi|470126270|ref|XM_004299065.1|	628	1e-177	PREDICTED: Fragaria vesca subsp. vesca probable prefoldin subunit 2-like (LOC101303803), mRNA	sp|Q9LJ98|PFD2_ARATH	199	2e-51	Probable prefoldin subunit 2 OS=Arabidopsis thaliana GN=At3g22480 PE=2 SV=1	--	--	--	--	--	K09549	4e-64	243	pop:POPTR_564852	prefoldin subunit 2	GO:0006457//protein folding	GO:0051082//unfolded protein binding	GO:0016272//prefoldin complex
CL1101.Contig9_All	967	4	0.2739	10	0.6573	gi|462422928|gb|EMJ27191.1|	266.2	6e-70	hypothetical protein PRUPE_ppa012909mg [Prunus persica]	gi|470126270|ref|XM_004299065.1|	628	1e-177	PREDICTED: Fragaria vesca subsp. vesca probable prefoldin subunit 2-like (LOC101303803), mRNA	sp|Q9LJ98|PFD2_ARATH	199	2e-51	Probable prefoldin subunit 2 OS=Arabidopsis thaliana GN=At3g22480 PE=2 SV=1	--	--	--	--	--	K09549	4e-64	243	pop:POPTR_564852	prefoldin subunit 2	GO:0006457//protein folding	GO:0051082//unfolded protein binding	GO:0016272//prefoldin complex
CL1102.Contig1_All	224	9	2.6606	18	5.108	--	--	--	--	--	--	--	--	--	--	--	--	--	--	--	--	--	--	--	--	--	--	-	-	-
CL1102.Contig2_All	2653	49	1.223	50	1.198	gi|462419176|gb|EMJ23439.1|	969.9	0	hypothetical protein PRUPE_ppa003843mg [Prunus persica]	gi|470148805|ref|XM_004309893.1|	1445	0	PREDICTED: Fragaria vesca subsp. vesca GPI mannosyltransferase 3-like (LOC101309792), mRNA	sp|Q9FZ49|ALG9_ARATH	77.8	3e-14	Dol-P-Man:Man(6)GlcNAc(2)-PP-Dol alpha-1,2-mannosyltransferase OS=Arabidopsis thaliana GN=ALG9 PE=1 SV=1	--	--	--	--	--	K05286	0	833	vvi:100267398	phosphatidylinositol glycan, class B [EC:2.4.1.-]	GO:0006506//GPI anchor biosynthetic process	GO:0000030//mannosyltransferase activity	GO:0031227//intrinsic to endoplasmic reticulum membrane;GO:0005634//nucleus
CL1102.Contig3_All	2688	111	2.7345	93	2.1993	gi|462419176|gb|EMJ23439.1|	968.8	0	hypothetical protein PRUPE_ppa003843mg [Prunus persica]	gi|470148805|ref|XM_004309893.1|	1445	0	PREDICTED: Fragaria vesca subsp. vesca GPI mannosyltransferase 3-like (LOC101309792), mRNA	sp|Q9FZ49|ALG9_ARATH	77.8	3e-14	Dol-P-Man:Man(6)GlcNAc(2)-PP-Dol alpha-1,2-mannosyltransferase OS=Arabidopsis thaliana GN=ALG9 PE=1 SV=1	--	--	--	--	--	K05286	0	835	vvi:100267398	phosphatidylinositol glycan, class B [EC:2.4.1.-]	GO:0006506//GPI anchor biosynthetic process	GO:0000030//mannosyltransferase activity	GO:0031227//intrinsic to endoplasmic reticulum membrane;GO:0005634//nucleus
CL1102.Contig4_All	251	4	1.0553	12	3.039	gi|470148806|ref|XP_004309941.1|	120.6	7e-27	PREDICTED: GPI mannosyltransferase 3-like [Fragaria vesca subsp. vesca]	gi|470148805|ref|XM_004309893.1|	147	6e-33	PREDICTED: Fragaria vesca subsp. vesca GPI mannosyltransferase 3-like (LOC101309792), mRNA	--	--	--	--	--	--	--	--	--	K05286	1e-14	75.9	gmx:100804913	phosphatidylinositol glycan, class B [EC:2.4.1.-]	GO:0006506//GPI anchor biosynthetic process	GO:0000030//mannosyltransferase activity	GO:0031227//intrinsic to endoplasmic reticulum membrane;GO:0005634//nucleus
CL1102.Contig5_All	2555	89	2.3066	84	2.0898	gi|462419176|gb|EMJ23439.1|	969.9	0	hypothetical protein PRUPE_ppa003843mg [Prunus persica]	gi|470148805|ref|XM_004309893.1|	1445	0	PREDICTED: Fragaria vesca subsp. vesca GPI mannosyltransferase 3-like (LOC101309792), mRNA	sp|Q9FZ49|ALG9_ARATH	77.8	3e-14	Dol-P-Man:Man(6)GlcNAc(2)-PP-Dol alpha-1,2-mannosyltransferase OS=Arabidopsis thaliana GN=ALG9 PE=1 SV=1	--	--	--	--	--	K05286	0	833	vvi:100267398	phosphatidylinositol glycan, class B [EC:2.4.1.-]	GO:0006506//GPI anchor biosynthetic process	GO:0000030//mannosyltransferase activity	GO:0031227//intrinsic to endoplasmic reticulum membrane;GO:0005634//nucleus
CL1103.Contig1_All	286	21	4.8622	30	6.6677	gi|470127565|ref|XP_004299739.1|	122.1	2e-27	PREDICTED: F-box protein CPR30-like [Fragaria vesca subsp. vesca]	gi|470145657|ref|XM_004308404.1|	73.8	8e-11	PREDICTED: Fragaria vesca subsp. vesca F-box protein CPR30-like (LOC101298076), mRNA	--	--	--	--	--	--	--	--	--	--	--	--	--	--	-	-	-
CL1103.Contig10_All	1659	42	1.6764	53	2.0307	gi|470145654|ref|XP_004308450.1|	466.1	8e-130	PREDICTED: F-box protein CPR30-like [Fragaria vesca subsp. vesca]	gi|470145653|ref|XM_004308402.1|	240	4e-60	PREDICTED: Fragaria vesca subsp. vesca F-box protein CPR30-like (LOC101297491), mRNA	sp|Q9SU30|CPR30_ARATH	104	1e-22	F-box protein CPR30 OS=Arabidopsis thaliana GN=CPR30 PE=1 SV=2	--	--	--	--	--	--	--	--	--	--	-	-	-
CL1103.Contig11_All	570	58	6.738	59	6.5796	gi|470145654|ref|XP_004308450.1|	221.5	6e-57	PREDICTED: F-box protein CPR30-like [Fragaria vesca subsp. vesca]	gi|470127564|ref|XM_004299691.1|	135	6e-29	PREDICTED: Fragaria vesca subsp. vesca F-box protein CPR30-like (LOC101297837), mRNA	sp|Q9SFC7|FB135_ARATH	57.4	5e-09	F-box protein At3g07870 OS=Arabidopsis thaliana GN=At3g07870 PE=2 SV=1	--	--	--	--	--	--	--	--	--	--	-	-	-
CL1103.Contig12_All	1513	121	5.2957	143	6.0079	gi|470145654|ref|XP_004308450.1|	560.8	2e-158	PREDICTED: F-box protein CPR30-like [Fragaria vesca subsp. vesca]	gi|470145653|ref|XM_004308402.1|	383	1e-103	PREDICTED: Fragaria vesca subsp. vesca F-box protein CPR30-like (LOC101297491), mRNA	sp|Q9SU30|CPR30_ARATH	106	3e-23	F-box protein CPR30 OS=Arabidopsis thaliana GN=CPR30 PE=1 SV=2	--	--	--	--	--	--	--	--	--	--	-	-	-
CL1103.Contig13_All	1480	103	4.6084	99	4.252	gi|470145654|ref|XP_004308450.1|	520.4	3e-146	PREDICTED: F-box protein CPR30-like [Fragaria vesca subsp. vesca]	gi|470127564|ref|XM_004299691.1|	200	3e-48	PREDICTED: Fragaria vesca subsp. vesca F-box protein CPR30-like (LOC101297837), mRNA	sp|Q9SU30|CPR30_ARATH	105	7e-23	F-box protein CPR30 OS=Arabidopsis thaliana GN=CPR30 PE=1 SV=2	--	--	--	--	--	--	--	--	--	--	-	-	-
CL1103.Contig14_All	1564	119	5.0384	102	4.1456	gi|470145654|ref|XP_004308450.1|	426	8e-118	PREDICTED: F-box protein CPR30-like [Fragaria vesca subsp. vesca]	gi|470145653|ref|XM_004308402.1|	153	7e-34	PREDICTED: Fragaria vesca subsp. vesca F-box protein CPR30-like (LOC101297491), mRNA	sp|Q9LIR8|FBK67_ARATH	100	2e-21	F-box/kelch-repeat protein At3g23880 OS=Arabidopsis thaliana GN=At3g23880 PE=2 SV=1	--	--	--	--	--	--	--	--	--	--	-	-	-
CL1103.Contig2_All	458	18	2.6025	15	2.0818	gi|470145654|ref|XP_004308450.1|	174.1	6e-43	PREDICTED: F-box protein CPR30-like [Fragaria vesca subsp. vesca]	gi|470127564|ref|XM_004299691.1|	109	3e-21	PREDICTED: Fragaria vesca subsp. vesca F-box protein CPR30-like (LOC101297837), mRNA	--	--	--	--	--	--	--	--	--	--	--	--	--	--	-	-	-
CL1103.Contig3_All	461	26	3.7347	30	4.1366	gi|470145654|ref|XP_004308450.1|	81.6	4e-15	PREDICTED: F-box protein CPR30-like [Fragaria vesca subsp. vesca]	gi|470127564|ref|XM_004299691.1|	95.6	4e-17	PREDICTED: Fragaria vesca subsp. vesca F-box protein CPR30-like (LOC101297837), mRNA	--	--	--	--	--	--	--	--	--	--	--	--	--	--	-	-	-
CL1103.Contig4_All	403	14	2.3004	17	2.6814	gi|470145654|ref|XP_004308450.1|	67.8	6e-11	PREDICTED: F-box protein CPR30-like [Fragaria vesca subsp. vesca]	gi|470145653|ref|XM_004308402.1|	93.7	1e-16	PREDICTED: Fragaria vesca subsp. vesca F-box protein CPR30-like (LOC101297491), mRNA	--	--	--	--	--	--	--	--	--	--	--	--	--	--	-	-	-
CL1103.Contig5_All	436	7	1.0631	5	0.729	--	--	--	--	gi|470145653|ref|XM_004308402.1|	73.8	1e-10	PREDICTED: Fragaria vesca subsp. vesca F-box protein CPR30-like (LOC101297491), mRNA	--	--	--	--	--	--	--	--	--	--	--	--	--	--	-	-	-
CL1103.Contig6_All	452	10	1.465	12	1.6876	gi|470127565|ref|XP_004299739.1|	201.1	4e-51	PREDICTED: F-box protein CPR30-like [Fragaria vesca subsp. vesca]	gi|470127564|ref|XM_004299691.1|	363	1e-97	PREDICTED: Fragaria vesca subsp. vesca F-box protein CPR30-like (LOC101297837), mRNA	--	--	--	--	--	--	--	--	--	--	--	--	--	--	-	-	-
CL1103.Contig7_All	550	57	6.8626	51	5.8943	gi|470145654|ref|XP_004308450.1|	202.6	2e-51	PREDICTED: F-box protein CPR30-like [Fragaria vesca subsp. vesca]	gi|470145655|ref|XM_004308403.1|	153	2e-34	PREDICTED: Fragaria vesca subsp. vesca F-box protein CPR30-like (LOC101297785), mRNA	sp|Q9SU30|CPR30_ARATH	53.1	1e-07	F-box protein CPR30 OS=Arabidopsis thaliana GN=CPR30 PE=1 SV=2	--	--	--	--	--	--	--	--	--	--	-	-	-
CL1103.Contig8_All	1442	88	4.0411	112	4.9371	gi|470145654|ref|XP_004308450.1|	481.9	1e-134	PREDICTED: F-box protein CPR30-like [Fragaria vesca subsp. vesca]	gi|470127564|ref|XM_004299691.1|	200	3e-48	PREDICTED: Fragaria vesca subsp. vesca F-box protein CPR30-like (LOC101297837), mRNA	sp|Q9SFC7|FB135_ARATH	105	9e-23	F-box protein At3g07870 OS=Arabidopsis thaliana GN=At3g07870 PE=2 SV=1	--	--	--	--	--	--	--	--	--	--	-	-	-
CL1103.Contig9_All	1648	86	3.4556	72	2.7771	gi|470145654|ref|XP_004308450.1|	556.2	6e-157	PREDICTED: F-box protein CPR30-like [Fragaria vesca subsp. vesca]	gi|470145653|ref|XM_004308402.1|	392	1e-106	PREDICTED: Fragaria vesca subsp. vesca F-box protein CPR30-like (LOC101297491), mRNA	sp|Q9SU30|CPR30_ARATH	111	1e-24	F-box protein CPR30 OS=Arabidopsis thaliana GN=CPR30 PE=1 SV=2	--	--	--	--	--	--	--	--	--	--	-	-	-
CL1104.Contig1_All	312	1	0.2122	2	0.4075	gi|470113688|ref|XP_004293053.1|	72.4	2e-12	PREDICTED: proline-rich receptor-like protein kinase PERK13-like [Fragaria vesca subsp. vesca]	gi|470113687|ref|XM_004293005.1|	293	5e-77	PREDICTED: Fragaria vesca subsp. vesca proline-rich receptor-like protein kinase PERK13-like (LOC101298867), mRNA	--	--	--	--	--	--	--	--	--	--	--	--	--	--	GO:0006468//protein phosphorylation	GO:0004672//protein kinase activity;GO:0005524//ATP binding	-
CL1104.Contig2_All	2249	3	0.0883	9	0.2544	gi|470113688|ref|XP_004293053.1|	887.5	0	PREDICTED: proline-rich receptor-like protein kinase PERK13-like [Fragaria vesca subsp. vesca]	gi|470113687|ref|XM_004293005.1|	2038	0	PREDICTED: Fragaria vesca subsp. vesca proline-rich receptor-like protein kinase PERK13-like (LOC101298867), mRNA	sp|Q9LT96|Y5977_ARATH	191	2e-48	Probable leucine-rich repeat receptor-like protein kinase At5g49770 OS=Arabidopsis thaliana GN=At5g49770 PE=2 SV=1	slr0152	66.6	2e-10	COG0515	Serine/threonine protein kinase	K04733	4e-48	191	aly:ARALYDRAFT_916421	interleukin-1 receptor-associated kinase 4 [EC:2.7.11.1]	GO:0016310//phosphorylation	GO:0004672//protein kinase activity	-
CL1104.Contig3_All	2545	26	0.6765	19	0.4746	gi|470113688|ref|XP_004293053.1|	887.5	0	PREDICTED: proline-rich receptor-like protein kinase PERK13-like [Fragaria vesca subsp. vesca]	gi|470113687|ref|XM_004293005.1|	2038	0	PREDICTED: Fragaria vesca subsp. vesca proline-rich receptor-like protein kinase PERK13-like (LOC101298867), mRNA	sp|Q9LT96|Y5977_ARATH	191	2e-48	Probable leucine-rich repeat receptor-like protein kinase At5g49770 OS=Arabidopsis thaliana GN=At5g49770 PE=2 SV=1	slr0152	66.6	2e-10	COG0515	Serine/threonine protein kinase	K04733	5e-48	191	aly:ARALYDRAFT_916421	interleukin-1 receptor-associated kinase 4 [EC:2.7.11.1]	GO:0016310//phosphorylation	GO:0004672//protein kinase activity	-
CL1105.Contig1_All	322	4	0.8226	5	0.987	--	--	--	--	gi|470109005|ref|XM_004290745.1|	73.8	1e-10	PREDICTED: Fragaria vesca subsp. vesca peter Pan-like protein-like (LOC101307654), mRNA	--	--	--	--	--	--	--	--	--	K14859	2e-06	48.9	osa:4332803	ribosome biogenesis protein SSF1/2	-	-	-
CL1105.Contig2_All	344	11	2.1174	11	2.0326	--	--	--	--	gi|470109005|ref|XM_004290745.1|	73.8	1e-10	PREDICTED: Fragaria vesca subsp. vesca peter Pan-like protein-like (LOC101307654), mRNA	--	--	--	--	--	--	--	--	--	K14859	8e-07	42.7	vvi:100252111	ribosome biogenesis protein SSF1/2	-	-	-
CL1106.Contig1_All	542	1	0.1222	3	0.3518	gi|470135081|ref|XP_004303359.1|	122.9	2e-27	PREDICTED: uncharacterized protein LOC101313230 isoform 2 [Fragaria vesca subsp. vesca]	gi|470135076|ref|XM_004303309.1|	87.7	1e-14	PREDICTED: Fragaria vesca subsp. vesca uncharacterized LOC101312945 (LOC101312945), mRNA	sp|P10495|GRP1_PHAVU	66.6	8e-12	Glycine-rich cell wall structural protein 1.0 OS=Phaseolus vulgaris PE=2 SV=1	SPBC2D10.10c	56.2	3e-08	COG1889	Fibrillarin-like rRNA methylase	K11596	2e-09	60.5	cre:CHLREDRAFT_18730	argonaute	-	-	-
CL1106.Contig2_All	261	17	4.3131	14	3.4097	gi|470135081|ref|XP_004303359.1|	94	7e-19	PREDICTED: uncharacterized protein LOC101313230 isoform 2 [Fragaria vesca subsp. vesca]	gi|470135076|ref|XM_004303309.1|	103	9e-20	PREDICTED: Fragaria vesca subsp. vesca uncharacterized LOC101312945 (LOC101312945), mRNA	sp|P37704|GRP7_DAUCA	46.2	4e-06	Glycine-rich protein DC7.1 OS=Daucus carota PE=2 SV=1	--	--	--	--	--	--	--	--	--	--	-	-	-
CL1106.Contig3_All	548	27	3.2626	28	3.2479	gi|470135081|ref|XP_004303359.1|	122.9	2e-27	PREDICTED: uncharacterized protein LOC101313230 isoform 2 [Fragaria vesca subsp. vesca]	gi|470135076|ref|XM_004303309.1|	87.7	1e-14	PREDICTED: Fragaria vesca subsp. vesca uncharacterized LOC101312945 (LOC101312945), mRNA	sp|P10495|GRP1_PHAVU	66.6	8e-12	Glycine-rich cell wall structural protein 1.0 OS=Phaseolus vulgaris PE=2 SV=1	SPBC2D10.10c	56.2	3e-08	COG1889	Fibrillarin-like rRNA methylase	K11596	2e-09	60.5	cre:CHLREDRAFT_18730	argonaute	-	-	-
CL1107.Contig1_All	901	38	2.7928	37	2.6104	gi|470136998|ref|XP_004304267.1|	248.4	1e-64	PREDICTED: probable WRKY transcription factor 3-like [Fragaria vesca subsp. vesca]	gi|470136997|ref|XM_004304219.1|	398	1e-108	PREDICTED: Fragaria vesca subsp. vesca probable WRKY transcription factor 3-like (LOC101305864), mRNA	sp|Q9ZQ70|WRKY3_ARATH	129	2e-30	Probable WRKY transcription factor 3 OS=Arabidopsis thaliana GN=WRKY3 PE=2 SV=1	--	--	--	--	--	--	--	--	--	--	-	-	-
CL1107.Contig2_All	2133	878	27.2572	797	23.7514	gi|470136998|ref|XP_004304267.1|	941.4	0	PREDICTED: probable WRKY transcription factor 3-like [Fragaria vesca subsp. vesca]	gi|470136997|ref|XM_004304219.1|	1947	0	PREDICTED: Fragaria vesca subsp. vesca probable WRKY transcription factor 3-like (LOC101305864), mRNA	sp|Q9ZQ70|WRKY3_ARATH	475	5e-134	Probable WRKY transcription factor 3 OS=Arabidopsis thaliana GN=WRKY3 PE=2 SV=1	--	--	--	--	--	K13424	5e-76	284	pop:POPTR_663578	WRKY transcription factor 33	-	-	-
CL1108.Contig1_All	2283	303	8.7885	263	7.3227	gi|470101351|ref|XP_004287137.1|	1146.3	0	PREDICTED: signal recognition particle receptor subunit alpha homolog [Fragaria vesca subsp. vesca]	gi|470101350|ref|XM_004287089.1|	2658	0	PREDICTED: Fragaria vesca subsp. vesca signal recognition particle receptor subunit alpha homolog (LOC101290796), mRNA	sp|P49971|SR541_SOLLC	130	4e-30	Signal recognition particle 54 kDa protein 1 OS=Solanum lycopersicum PE=3 SV=1	SPBC3B9.03	266	1e-70	COG0552	Signal recognition particle GTPase	K13431	0	1016	vvi:100256941	signal recognition particle receptor subunit alpha	GO:0006944//cellular membrane fusion;GO:0006623//protein targeting to vacuole;GO:0006184//GTP catabolic process;GO:0048193//Golgi vesicle transport;GO:0006614//SRP-dependent cotranslational protein targeting to membrane	GO:0005047//signal recognition particle binding;GO:0005525//GTP binding;GO:0003924//GTPase activity	GO:0005786//signal recognition particle, endoplasmic reticulum targeting;GO:0005785//signal recognition particle receptor complex
CL1108.Contig2_All	2302	348	10.0104	338	9.3333	gi|470101351|ref|XP_004287137.1|	1146.3	0	PREDICTED: signal recognition particle receptor subunit alpha homolog [Fragaria vesca subsp. vesca]	gi|470101350|ref|XM_004287089.1|	2642	0	PREDICTED: Fragaria vesca subsp. vesca signal recognition particle receptor subunit alpha homolog (LOC101290796), mRNA	sp|P49971|SR541_SOLLC	130	4e-30	Signal recognition particle 54 kDa protein 1 OS=Solanum lycopersicum PE=3 SV=1	SPBC3B9.03	266	1e-70	COG0552	Signal recognition particle GTPase	K13431	0	1016	vvi:100256941	signal recognition particle receptor subunit alpha	GO:0006944//cellular membrane fusion;GO:0006623//protein targeting to vacuole;GO:0006184//GTP catabolic process;GO:0048193//Golgi vesicle transport;GO:0006614//SRP-dependent cotranslational protein targeting to membrane	GO:0005047//signal recognition particle binding;GO:0005525//GTP binding;GO:0003924//GTPase activity	GO:0005786//signal recognition particle, endoplasmic reticulum targeting;GO:0005785//signal recognition particle receptor complex
CL1109.Contig1_All	874	371	28.1087	449	32.6556	gi|462405435|gb|EMJ10899.1|	255.4	9e-67	hypothetical protein PRUPE_ppa012423mg [Prunus persica]	gi|470128378|ref|XM_004300072.1|	406	1e-110	PREDICTED: Fragaria vesca subsp. vesca uncharacterized LOC101295716 (LOC101295716), mRNA	--	--	--	--	--	--	--	--	--	--	--	--	--	--	-	-	-
CL1109.Contig2_All	888	188	14.0192	208	14.8892	gi|462405435|gb|EMJ10899.1|	257.7	1e-67	hypothetical protein PRUPE_ppa012423mg [Prunus persica]	gi|470128378|ref|XM_004300072.1|	414	1e-113	PREDICTED: Fragaria vesca subsp. vesca uncharacterized LOC101295716 (LOC101295716), mRNA	--	--	--	--	--	--	--	--	--	--	--	--	--	--	-	-	GO:0044434;GO:0016020//membrane
CL111.Contig1_All	1523	228	9.9132	238	9.9334	gi|470146658|ref|XP_004308939.1|	44.3	9e-152	PREDICTED: 1-aminocyclopropane-1-carboxylate oxidase-like [Fragaria vesca subsp. vesca]	gi|470146657|ref|XM_004308891.1|	636	1e-179	PREDICTED: Fragaria vesca subsp. vesca 1-aminocyclopropane-1-carboxylate oxidase-like (LOC101300008), mRNA	sp|Q9XFR9|G2OX2_ARATH	58.9	8e-09	Gibberellin 2-beta-dioxygenase 2 OS=Arabidopsis thaliana GN=GA2OX2 PE=2 SV=1	--	--	--	--	--	K04125	2e-11	69.3	pop:POPTR_550316	gibberellin 2-oxidase [EC:1.14.11.13]	-	-	-
CL111.Contig2_All	1416	192	8.9788	230	10.3249	gi|470146658|ref|XP_004308939.1|	558.9	7e-158	PREDICTED: 1-aminocyclopropane-1-carboxylate oxidase-like [Fragaria vesca subsp. vesca]	gi|470146657|ref|XM_004308891.1|	615	1e-173	PREDICTED: Fragaria vesca subsp. vesca 1-aminocyclopropane-1-carboxylate oxidase-like (LOC101300008), mRNA	sp|Q9XFR9|G2OX2_ARATH	58.9	7e-09	Gibberellin 2-beta-dioxygenase 2 OS=Arabidopsis thaliana GN=GA2OX2 PE=2 SV=1	--	--	--	--	--	K04125	1e-13	76.3	vvi:100248356	gibberellin 2-oxidase [EC:1.14.11.13]	-	-	-
CL1110.Contig1_All	482	8	1.0991	8	1.055	--	--	--	--	--	--	--	--	--	--	--	--	--	--	--	--	--	--	--	--	--	--	-	-	-
CL1110.Contig2_All	202	6	1.9669	4	1.2587	--	--	--	--	--	--	--	--	--	--	--	--	--	--	--	--	--	--	--	--	--	--	-	-	-
CL1110.Contig3_All	1141	473	27.4507	581	32.3678	gi|462414920|gb|EMJ19657.1|	268.1	2e-70	hypothetical protein PRUPE_ppa011834mg [Prunus persica]	gi|470142180|ref|XM_004306746.1|	278	1e-71	PREDICTED: Fragaria vesca subsp. vesca uncharacterized LOC101303550 (LOC101303550), mRNA	--	--	--	--	--	--	--	--	--	--	--	--	--	--	-	-	-
CL1110.Contig4_All	1292	627	32.1354	778	38.2771	gi|462414920|gb|EMJ19657.1|	268.1	2e-70	hypothetical protein PRUPE_ppa011834mg [Prunus persica]	gi|470142180|ref|XM_004306746.1|	252	8e-64	PREDICTED: Fragaria vesca subsp. vesca uncharacterized LOC101303550 (LOC101303550), mRNA	--	--	--	--	--	--	--	--	--	--	--	--	--	--	-	-	-
CL1110.Contig5_All	219	5	1.5118	8	2.322	--	--	--	--	--	--	--	--	--	--	--	--	--	--	--	--	--	--	--	--	--	--	-	-	-
CL1111.Contig1_All	495	5	0.6689	3	0.3852	gi|462417240|gb|EMJ21977.1|	158.3	4e-38	hypothetical protein PRUPE_ppa026682mg, partial [Prunus persica]	gi|470144970|ref|XM_004308070.1|	87.7	1e-14	PREDICTED: Fragaria vesca subsp. vesca valine--tRNA ligase-like (LOC101303279), mRNA	sp|P93736|SYV_ARATH	115	1e-26	Valine--tRNA ligase OS=Arabidopsis thaliana GN=VALRS PE=1 SV=2	YGR094w	55.5	4e-08	COG0525	Valyl-tRNA synthetase	K01873	1e-28	123	gmx:100798111	valyl-tRNA synthetase [EC:6.1.1.9]	GO:0006438//valyl-tRNA aminoacylation;GO:0006450//regulation of translational fidelity;GO:0009793//embryo development ending in seed dormancy	GO:0004832//valine-tRNA ligase activity;GO:0002161//aminoacyl-tRNA editing activity;GO:0005524//ATP binding	GO:0005829//cytosol;GO:0005739//mitochondrion;GO:0009507//chloroplast
CL1111.Contig2_All	436	4	0.6075	2	0.2916	gi|462417240|gb|EMJ21977.1|	158.3	3e-38	hypothetical protein PRUPE_ppa026682mg, partial [Prunus persica]	gi|470144970|ref|XM_004308070.1|	87.7	9e-15	PREDICTED: Fragaria vesca subsp. vesca valine--tRNA ligase-like (LOC101303279), mRNA	sp|P93736|SYV_ARATH	115	1e-26	Valine--tRNA ligase OS=Arabidopsis thaliana GN=VALRS PE=1 SV=2	YGR094w	55.5	3e-08	COG0525	Valyl-tRNA synthetase	K01873	9e-29	123	gmx:100798111	valyl-tRNA synthetase [EC:6.1.1.9]	GO:0006438//valyl-tRNA aminoacylation;GO:0006450//regulation of translational fidelity;GO:0009793//embryo development ending in seed dormancy	GO:0004832//valine-tRNA ligase activity;GO:0002161//aminoacyl-tRNA editing activity;GO:0005524//ATP binding	GO:0005829//cytosol;GO:0005739//mitochondrion;GO:0009507//chloroplast
CL1111.Contig3_All	511	6	0.7775	6	0.7464	gi|462417240|gb|EMJ21977.1|	158.3	5e-38	hypothetical protein PRUPE_ppa026682mg, partial [Prunus persica]	gi|470144970|ref|XM_004308070.1|	87.7	1e-14	PREDICTED: Fragaria vesca subsp. vesca valine--tRNA ligase-like (LOC101303279), mRNA	sp|P93736|SYV_ARATH	115	1e-26	Valine--tRNA ligase OS=Arabidopsis thaliana GN=VALRS PE=1 SV=2	YGR094w	55.5	5e-08	COG0525	Valyl-tRNA synthetase	K01873	4e-29	125	gmx:100798111	valyl-tRNA synthetase [EC:6.1.1.9]	GO:0006418//tRNA aminoacylation for protein translation;GO:0009793//embryo development ending in seed dormancy	GO:0005524//ATP binding;GO:0004812//aminoacyl-tRNA ligase activity	GO:0005829//cytosol;GO:0005739//mitochondrion;GO:0009507//chloroplast
CL1112.Contig1_All	333	50	9.9427	63	12.0259	gi|470113599|ref|XP_004293010.1|	193.4	9e-49	PREDICTED: pentatricopeptide repeat-containing protein At2g25580-like [Fragaria vesca subsp. vesca]	gi|470113598|ref|XM_004292962.1|	396	1e-108	PREDICTED: Fragaria vesca subsp. vesca pentatricopeptide repeat-containing protein At2g25580-like (LOC101303880), mRNA	sp|Q9SUU7|PP346_ARATH	78.2	1e-15	Pentatricopeptide repeat-containing protein At4g32450, mitochondrial OS=Arabidopsis thaliana GN=PCMP-H63 PE=2 SV=1	--	--	--	--	--	--	--	--	--	--	-	-	-
CL1112.Contig2_All	1916	556	19.2158	550	18.2469	gi|470106041|ref|XP_004289385.1|	828.5	0	PREDICTED: pentatricopeptide repeat-containing protein At2g25580-like [Fragaria vesca subsp. vesca]	gi|470106040|ref|XM_004289337.1|	1770	0	PREDICTED: Fragaria vesca subsp. vesca pentatricopeptide repeat-containing protein At2g25580-like (LOC101305801), mRNA	sp|Q680H3|PP170_ARATH	444	8e-125	Pentatricopeptide repeat-containing protein At2g25580 OS=Arabidopsis thaliana GN=PCMP-H75 PE=2 SV=2	--	--	--	--	--	K15078	4e-75	280	vvi:100250139	structure-specific endonuclease subunit SLX1 [EC:3.6.1.-]	-	-	GO:0005739//mitochondrion
CL1113.Contig1_All	504	7	0.9197	6	0.7567	gi|470131167|ref|XP_004301469.1|	117.9	7e-26	PREDICTED: vinorine synthase-like [Fragaria vesca subsp. vesca]	gi|470131166|ref|XM_004301421.1|	115	5e-23	PREDICTED: Fragaria vesca subsp. vesca vinorine synthase-like (LOC101299970), mRNA	--	--	--	--	--	--	--	--	--	--	--	--	--	--	-	GO:0016746//transferase activity, transferring acyl groups	-
CL1113.Contig2_All	426	14	2.1762	17	2.5367	gi|470131167|ref|XP_004301469.1|	96.7	1e-19	PREDICTED: vinorine synthase-like [Fragaria vesca subsp. vesca]	gi|470131166|ref|XM_004301421.1|	115	4e-23	PREDICTED: Fragaria vesca subsp. vesca vinorine synthase-like (LOC101299970), mRNA	--	--	--	--	--	--	--	--	--	--	--	--	--	--	-	GO:0016746//transferase activity, transferring acyl groups	-
CL1113.Contig3_All	1205	81	4.4512	43	2.2683	gi|470131167|ref|XP_004301469.1|	87.8	4e-16	PREDICTED: vinorine synthase-like [Fragaria vesca subsp. vesca]	gi|470131166|ref|XM_004301421.1|	147	3e-32	PREDICTED: Fragaria vesca subsp. vesca vinorine synthase-like (LOC101299970), mRNA	sp|Q70PR7|VINSY_RAUSE	48.1	3e-09	Vinorine synthase OS=Rauvolfia serpentina GN=ACT PE=1 SV=2	--	--	--	--	--	--	--	--	--	--	-	GO:0047180	-
CL1114.Contig1_All	1517	88	3.8413	95	3.9807	gi|462399904|gb|EMJ05572.1|	689.9	0	hypothetical protein PRUPE_ppa007351mg [Prunus persica]	gi|470105176|ref|XM_004288915.1|	1094	0	PREDICTED: Fragaria vesca subsp. vesca eukaryotic initiation factor 4A-9-like (LOC101305799), mRNA	sp|Q8L4M1|DWA1_ARATH	498	5e-141	WD repeat-containing protein DWA1 OS=Arabidopsis thaliana GN=DWA1 PE=1 SV=1	mll2837_3	59.3	2e-08	COG2319	FOG: WD40 repeat	K13175	2e-164	577	vvi:100244028	THO complex subunit 6	GO:0009788//negative regulation of abscisic acid mediated signaling pathway;GO:0048608//reproductive structure development;GO:0016567//protein ubiquitination;GO:0010100//negative regulation of photomorphogenesis;GO:0010267//production of ta-siRNAs involved in RNA interference;GO:0006281//DNA repair	GO:0005515//protein binding;GO:0008026//ATP-dependent helicase activity;GO:0003676//nucleic acid binding;GO:0005524//ATP binding	GO:0080008//Cul4-RING ubiquitin ligase complex;GO:0005737//cytoplasm;GO:0005634//nucleus
CL1114.Contig2_All	1488	31	1.3795	22	0.9398	gi|462399904|gb|EMJ05572.1|	337.8	0	hypothetical protein PRUPE_ppa007351mg [Prunus persica]	gi|470105176|ref|XM_004288915.1|	1017	0	PREDICTED: Fragaria vesca subsp. vesca eukaryotic initiation factor 4A-9-like (LOC101305799), mRNA	sp|Q8L4M1|DWA1_ARATH	251	2e-135	WD repeat-containing protein DWA1 OS=Arabidopsis thaliana GN=DWA1 PE=1 SV=1	--	--	--	--	--	K13175	9e-159	295	vvi:100244028	THO complex subunit 6	GO:0009788//negative regulation of abscisic acid mediated signaling pathway;GO:0048608//reproductive structure development;GO:0016567//protein ubiquitination;GO:0010100//negative regulation of photomorphogenesis;GO:0010267//production of ta-siRNAs involved in RNA interference;GO:0006281//DNA repair	GO:0005515//protein binding;GO:0008026//ATP-dependent helicase activity;GO:0003676//nucleic acid binding;GO:0005524//ATP binding	GO:0080008//Cul4-RING ubiquitin ligase complex;GO:0005737//cytoplasm;GO:0005634//nucleus
CL1115.Contig1_All	978	133	9.0052	135	8.7744	gi|470108841|ref|XP_004290717.1|	380.9	1e-104	PREDICTED: U1 small nuclear ribonucleoprotein C-like [Fragaria vesca subsp. vesca]	gi|470108840|ref|XM_004290669.1|	890	0	PREDICTED: Fragaria vesca subsp. vesca U1 small nuclear ribonucleoprotein C-like (LOC101308531), mRNA	sp|F6HQ26|RU1C_VITVI	290	1e-78	U1 small nuclear ribonucleoprotein C OS=Vitis vinifera GN=VIT_07s0104g01170 PE=3 SV=1	SPBP35G2.09	68.9	1e-11	COG5136	U1 snRNP-specific protein C	K11095	3e-78	290	vvi:100263028	U1 small nuclear ribonucleoprotein C	-	GO:0046872//metal ion binding	GO:0044424//intracellular part
CL1115.Contig2_All	997	102	6.7746	125	7.9696	gi|470108841|ref|XP_004290717.1|	380.9	1e-104	PREDICTED: U1 small nuclear ribonucleoprotein C-like [Fragaria vesca subsp. vesca]	gi|470108840|ref|XM_004290669.1|	747	0	PREDICTED: Fragaria vesca subsp. vesca U1 small nuclear ribonucleoprotein C-like (LOC101308531), mRNA	sp|F6HQ26|RU1C_VITVI	290	1e-78	U1 small nuclear ribonucleoprotein C OS=Vitis vinifera GN=VIT_07s0104g01170 PE=3 SV=1	SPBP35G2.09	68.9	1e-11	COG5136	U1 snRNP-specific protein C	K11095	3e-78	290	vvi:100263028	U1 small nuclear ribonucleoprotein C	-	GO:0046872//metal ion binding	GO:0044424//intracellular part
CL1115.Contig3_All	1082	53	3.2436	75	4.4061	gi|470108841|ref|XP_004290717.1|	386.3	4e-106	PREDICTED: U1 small nuclear ribonucleoprotein C-like [Fragaria vesca subsp. vesca]	gi|470108840|ref|XM_004290669.1|	803	0	PREDICTED: Fragaria vesca subsp. vesca U1 small nuclear ribonucleoprotein C-like (LOC101308531), mRNA	sp|F6HQ26|RU1C_VITVI	295	4e-80	U1 small nuclear ribonucleoprotein C OS=Vitis vinifera GN=VIT_07s0104g01170 PE=3 SV=1	SPBP35G2.09	68.9	1e-11	COG5136	U1 snRNP-specific protein C	K11095	1e-79	295	vvi:100263028	U1 small nuclear ribonucleoprotein C	-	GO:0046872//metal ion binding	GO:0044424//intracellular part
CL1115.Contig4_All	304	1	0.2178	5	1.0455	--	--	--	--	--	--	--	--	--	--	--	--	--	--	--	--	--	--	--	--	--	--	-	-	-
CL1116.Contig1_All	1140	109	6.3314	153	8.5312	gi|462424323|gb|EMJ28586.1|	85.1	2e-15	hypothetical protein PRUPE_ppb016975mg [Prunus persica]	--	--	--	--	--	--	--	--	--	--	--	--	--	--	--	--	--	--	-	-	-
CL1116.Contig2_All	1175	60	3.3814	46	2.4885	gi|470113678|ref|XP_004293048.1|	102.8	1e-20	PREDICTED: uncharacterized protein LOC101295685 [Fragaria vesca subsp. vesca]	--	--	--	--	--	--	--	--	--	--	--	--	--	K09250	3e-08	57.8	rcu:RCOM_0431020	cellular nucleic acid-binding protein	-	-	-
CL1116.Contig3_All	1300	46	2.3431	45	2.2003	gi|470113678|ref|XP_004293048.1|	108.2	3e-22	PREDICTED: uncharacterized protein LOC101295685 [Fragaria vesca subsp. vesca]	--	--	--	--	--	--	--	--	--	--	--	--	--	K09250	3e-09	61.6	rcu:RCOM_0431020	cellular nucleic acid-binding protein	-	-	-
CL1116.Contig4_All	343	19	3.6681	28	5.189	gi|470148170|ref|XP_004309643.1|	85.1	3e-16	PREDICTED: uncharacterized protein LOC101314428, partial [Fragaria vesca subsp. vesca]	--	--	--	--	sp|O65639|CSP1_ARATH	46.6	3e-06	Cold shock protein 1 OS=Arabidopsis thaliana GN=CSP1 PE=2 SV=1	SPAC13D6.02c	50.4	8e-07	COG5082	Arginine methyltransferase-interacting protein, contains RING Zn-finger	K09250	4e-07	51.2	aly:ARALYDRAFT_480687	cellular nucleic acid-binding protein	-	-	-
CL1116.Contig5_All	1684	23	0.9044	23	0.8682	gi|470148170|ref|XP_004309643.1|	118.2	4e-25	PREDICTED: uncharacterized protein LOC101314428, partial [Fragaria vesca subsp. vesca]	--	--	--	--	--	--	--	--	--	--	--	--	--	K09250	4e-09	61.6	rcu:RCOM_0431020	cellular nucleic acid-binding protein	-	-	-
CL1117.Contig1_All	1034	89	5.6996	122	7.5	gi|470123224|ref|XP_004297628.1|	292	1e-77	PREDICTED: probable inactive poly [ADP-ribose] polymerase SRO2-like [Fragaria vesca subsp. vesca]	gi|470123223|ref|XM_004297580.1|	206	3e-50	PREDICTED: Fragaria vesca subsp. vesca probable inactive poly [ADP-ribose] polymerase SRO2-like (LOC101307198), mRNA	sp|Q9ZUD9|SRO2_ARATH	198	4e-51	Probable inactive poly [ADP-ribose] polymerase SRO2 OS=Arabidopsis thaliana GN=SRO2 PE=1 SV=1	--	--	--	--	--	--	--	--	--	--	GO:0009407//toxin catabolic process;GO:0010583//response to cyclopentenone	-	-
CL1118.Contig1_All	2166	61	1.8649	83	2.4358	gi|470113356|ref|XP_004292890.1|	1111.3	0	PREDICTED: DNA cross-link repair protein SNM1-like [Fragaria vesca subsp. vesca]	gi|470113355|ref|XM_004292842.1|	1780	0	PREDICTED: Fragaria vesca subsp. vesca DNA cross-link repair protein SNM1-like (LOC101291211), mRNA	sp|Q38961|SNM1_ARATH	260	2e-69	DNA cross-link repair protein SNM1 OS=Arabidopsis thaliana GN=SNM1 PE=2 SV=1	SPAC22A12.01c	199	1e-50	COG1236	Predicted exonuclease of the beta-lactamase fold involved in RNA processing	K15340	0	873	vvi:100256089	DNA cross-link repair 1A protein	GO:0045132//meiotic chromosome segregation;GO:0007062//sister chromatid cohesion;GO:0009630//gravitropism;GO:0031048//chromatin silencing by small RNA	-	-
CL1119.Contig1_All	1201	1183	65.2259	1263	66.8471	gi|462407836|gb|EMJ13170.1|	395.2	1e-108	hypothetical protein PRUPE_ppa010857mg [Prunus persica]	gi|292774632|dbj|AK337824.1|	184	1e-43	Lotus japonicus cDNA, clone: LjFL1-sab-003-CE04, HTC	sp|Q9LK03|PERK2_ARATH	55.5	1e-08	Proline-rich receptor-like protein kinase PERK2 OS=Arabidopsis thaliana GN=PERK2 PE=2 SV=3	SPBC28F2.12	49.7	4e-07	COG0086	DNA-directed RNA polymerase, beta' subunit/160 kD subunit	K06674	2e-10	65.5	vcn:VOLCADRAFT_106052	structural maintenance of chromosome 2	GO:0016925//protein sumoylation;GO:0006950//response to stress;GO:0002238//response to molecule of fungal origin	-	GO:0005886//plasma membrane;GO:0005634//nucleus;GO:0005829//cytosol
CL1119.Contig2_All	4060	245	3.9959	296	4.6343	gi|470114550|ref|XP_004293477.1|	1053.1	0	PREDICTED: uncharacterized protein LOC101298578 [Fragaria vesca subsp. vesca]	gi|470114549|ref|XM_004293429.1|	1455	0	PREDICTED: Fragaria vesca subsp. vesca uncharacterized LOC101298578 (LOC101298578), mRNA	sp|Q09JZ4|DAAF1_CHLRE	59.7	1e-08	Leucine-rich repeat-containing protein ODA7 OS=Chlamydomonas reinhardtii GN=ODA7 PE=1 SV=1	CAC3280_2	77	2e-13	COG4886	Leucine-rich repeat (LRR) protein	K10411	5e-08	59.3	vcn:VOLCADRAFT_72671	dynein light chain 1, axonemal	GO:0046777//protein autophosphorylation	GO:0004674//protein serine/threonine kinase activity	-
CL1119.Contig3_All	4081	18	0.2921	16	0.2492	gi|470114550|ref|XP_004293477.1|	1000.7	0	PREDICTED: uncharacterized protein LOC101298578 [Fragaria vesca subsp. vesca]	gi|470114549|ref|XM_004293429.1|	1455	0	PREDICTED: Fragaria vesca subsp. vesca uncharacterized LOC101298578 (LOC101298578), mRNA	sp|Q09JZ4|DAAF1_CHLRE	59.7	1e-08	Leucine-rich repeat-containing protein ODA7 OS=Chlamydomonas reinhardtii GN=ODA7 PE=1 SV=1	CAC3280_2	77	2e-13	COG4886	Leucine-rich repeat (LRR) protein	K10411	5e-08	59.3	vcn:VOLCADRAFT_72671	dynein light chain 1, axonemal	GO:0046777//protein autophosphorylation	GO:0004674//protein serine/threonine kinase activity	-
CL1119.Contig4_All	4195	89	1.4049	78	1.1819	gi|470114550|ref|XP_004293477.1|	981.9	0	PREDICTED: uncharacterized protein LOC101298578 [Fragaria vesca subsp. vesca]	gi|470114549|ref|XM_004293429.1|	1455	0	PREDICTED: Fragaria vesca subsp. vesca uncharacterized LOC101298578 (LOC101298578), mRNA	sp|Q09JZ4|DAAF1_CHLRE	59.7	1e-08	Leucine-rich repeat-containing protein ODA7 OS=Chlamydomonas reinhardtii GN=ODA7 PE=1 SV=1	CAC3280_2	77	2e-13	COG4886	Leucine-rich repeat (LRR) protein	K10411	5e-08	59.3	vcn:VOLCADRAFT_72671	dynein light chain 1, axonemal	GO:0046777//protein autophosphorylation	GO:0004674//protein serine/threonine kinase activity	-
CL1119.Contig5_All	4326	91	1.3929	124	1.822	gi|470114550|ref|XP_004293477.1|	1053.9	0	PREDICTED: uncharacterized protein LOC101298578 [Fragaria vesca subsp. vesca]	gi|470114549|ref|XM_004293429.1|	1455	0	PREDICTED: Fragaria vesca subsp. vesca uncharacterized LOC101298578 (LOC101298578), mRNA	sp|Q09JZ4|DAAF1_CHLRE	59.7	1e-08	Leucine-rich repeat-containing protein ODA7 OS=Chlamydomonas reinhardtii GN=ODA7 PE=1 SV=1	CAC3280_2	77	3e-13	COG4886	Leucine-rich repeat (LRR) protein	K10411	5e-08	59.3	vcn:VOLCADRAFT_72671	dynein light chain 1, axonemal	GO:0046777//protein autophosphorylation	GO:0004674//protein serine/threonine kinase activity	-
CL1119.Contig6_All	4219	134	2.1032	152	2.2901	gi|470114550|ref|XP_004293477.1|	1072.8	0	PREDICTED: uncharacterized protein LOC101298578 [Fragaria vesca subsp. vesca]	gi|470114549|ref|XM_004293429.1|	1455	0	PREDICTED: Fragaria vesca subsp. vesca uncharacterized LOC101298578 (LOC101298578), mRNA	sp|Q09JZ4|DAAF1_CHLRE	59.7	1e-08	Leucine-rich repeat-containing protein ODA7 OS=Chlamydomonas reinhardtii GN=ODA7 PE=1 SV=1	CAC3280_2	77	3e-13	COG4886	Leucine-rich repeat (LRR) protein	K10411	5e-08	59.3	vcn:VOLCADRAFT_72671	dynein light chain 1, axonemal	GO:0046777//protein autophosphorylation	GO:0004674//protein serine/threonine kinase activity	-
CL112.Contig1_All	483	9	1.2339	17	2.2373	gi|462411518|gb|EMJ16567.1|	59.7	2e-08	hypothetical protein PRUPE_ppa005605mg [Prunus persica]	--	--	--	--	sp|O22609|DEGP1_ARATH	55.5	2e-08	Protease Do-like 1, chloroplastic OS=Arabidopsis thaliana GN=DEGP1 PE=1 SV=2	--	--	--	--	--	K01362	1e-07	53.9	osa:4339651	[EC:3.4.21.-]	GO:0006098//pentose-phosphate shunt;GO:0010304//PSII associated light-harvesting complex II catabolic process;GO:0015996//chlorophyll catabolic process;GO:0010206//photosystem II repair;GO:0019761//glucosinolate biosynthetic process	GO:0004252//serine-type endopeptidase activity	GO:0009535//chloroplast thylakoid membrane;GO:0005634//nucleus;GO:0009543//chloroplast thylakoid lumen
CL112.Contig10_All	1775	8	0.2984	6	0.2149	gi|470101211|ref|XP_004287070.1|	877.5	0	PREDICTED: LOW QUALITY PROTEIN: tRNA (guanine(37)-N1)-methyltransferase 2-like [Fragaria vesca subsp. vesca]	gi|470101210|ref|XM_004287022.1|	1475	0	PREDICTED: Fragaria vesca subsp. vesca tRNA (guanine(37)-N1)-methyltransferase 2-like (LOC101295262), mRNA	sp|F6HH45|TRM52_VITVI	698	0	tRNA (guanine(37)-N1)-methyltransferase 2 OS=Vitis vinifera GN=VIT_11s0016g04350 PE=3 SV=1	YHR070w	197	5e-50	COG2520	Predicted methyltransferase	K15429	0	707	vvi:100266181	tRNA (guanine37-N1)-methyltransferase [EC:2.1.1.228]	GO:0048449//floral organ formation;GO:0016570//histone modification;GO:0009909//regulation of flower development	-	GO:0005829//cytosol
CL112.Contig2_All	523	17	2.1524	22	2.6739	gi|462411518|gb|EMJ16567.1|	59.7	2e-08	hypothetical protein PRUPE_ppa005605mg [Prunus persica]	--	--	--	--	sp|O22609|DEGP1_ARATH	55.5	2e-08	Protease Do-like 1, chloroplastic OS=Arabidopsis thaliana GN=DEGP1 PE=1 SV=2	--	--	--	--	--	K01362	1e-07	53.9	osa:4339651	[EC:3.4.21.-]	GO:0006098//pentose-phosphate shunt;GO:0010304//PSII associated light-harvesting complex II catabolic process;GO:0015996//chlorophyll catabolic process;GO:0010206//photosystem II repair;GO:0019761//glucosinolate biosynthetic process	GO:0004252//serine-type endopeptidase activity	GO:0009535//chloroplast thylakoid membrane;GO:0005634//nucleus;GO:0009543//chloroplast thylakoid lumen
CL112.Contig3_All	1093	303	18.357	335	19.4826	gi|462411518|gb|EMJ16567.1|	56.2	1e-06	hypothetical protein PRUPE_ppa005605mg [Prunus persica]	--	--	--	--	sp|O22609|DEGP1_ARATH	52	6e-07	Protease Do-like 1, chloroplastic OS=Arabidopsis thaliana GN=DEGP1 PE=1 SV=2	--	--	--	--	--	K01362	5e-06	50.4	osa:4339651	[EC:3.4.21.-]	-	-	-
CL112.Contig4_All	1027	31	1.9988	37	2.2901	gi|462411518|gb|EMJ16567.1|	63.2	8e-09	hypothetical protein PRUPE_ppa005605mg [Prunus persica]	--	--	--	--	sp|O22609|DEGP1_ARATH	58.2	8e-09	Protease Do-like 1, chloroplastic OS=Arabidopsis thaliana GN=DEGP1 PE=1 SV=2	--	--	--	--	--	K01362	6e-08	56.6	osa:4339651	[EC:3.4.21.-]	GO:0006098//pentose-phosphate shunt;GO:0010304//PSII associated light-harvesting complex II catabolic process;GO:0015996//chlorophyll catabolic process;GO:0010206//photosystem II repair;GO:0019761//glucosinolate biosynthetic process	GO:0004252//serine-type endopeptidase activity	GO:0009535//chloroplast thylakoid membrane;GO:0005634//nucleus;GO:0009543//chloroplast thylakoid lumen
CL112.Contig5_All	1062	145	9.0411	178	10.6541	gi|462411518|gb|EMJ16567.1|	63.2	8e-09	hypothetical protein PRUPE_ppa005605mg [Prunus persica]	--	--	--	--	sp|O22609|DEGP1_ARATH	58.2	8e-09	Protease Do-like 1, chloroplastic OS=Arabidopsis thaliana GN=DEGP1 PE=1 SV=2	--	--	--	--	--	K01362	7e-08	56.6	osa:4339651	[EC:3.4.21.-]	GO:0006098//pentose-phosphate shunt;GO:0010304//PSII associated light-harvesting complex II catabolic process;GO:0015996//chlorophyll catabolic process;GO:0010206//photosystem II repair;GO:0019761//glucosinolate biosynthetic process	GO:0004252//serine-type endopeptidase activity	GO:0009535//chloroplast thylakoid membrane;GO:0005634//nucleus;GO:0009543//chloroplast thylakoid lumen
CL112.Contig6_All	2175	68	2.0703	67	1.9581	gi|470101211|ref|XP_004287070.1|	880.6	0	PREDICTED: LOW QUALITY PROTEIN: tRNA (guanine(37)-N1)-methyltransferase 2-like [Fragaria vesca subsp. vesca]	gi|470101210|ref|XM_004287022.1|	1475	0	PREDICTED: Fragaria vesca subsp. vesca tRNA (guanine(37)-N1)-methyltransferase 2-like (LOC101295262), mRNA	sp|F6HH45|TRM52_VITVI	697	0	tRNA (guanine(37)-N1)-methyltransferase 2 OS=Vitis vinifera GN=VIT_11s0016g04350 PE=3 SV=1	YHR070w	197	5e-50	COG2520	Predicted methyltransferase	K15429	0	706	vvi:100266181	tRNA (guanine37-N1)-methyltransferase [EC:2.1.1.228]	GO:0048449//floral organ formation;GO:0016570//histone modification;GO:0009909//regulation of flower development	-	GO:0005829//cytosol
CL112.Contig7_All	1858	4	0.1426	9	0.3079	gi|470101211|ref|XP_004287070.1|	877.5	0	PREDICTED: LOW QUALITY PROTEIN: tRNA (guanine(37)-N1)-methyltransferase 2-like [Fragaria vesca subsp. vesca]	gi|470101210|ref|XM_004287022.1|	1483	0	PREDICTED: Fragaria vesca subsp. vesca tRNA (guanine(37)-N1)-methyltransferase 2-like (LOC101295262), mRNA	sp|F6HH45|TRM52_VITVI	697	0	tRNA (guanine(37)-N1)-methyltransferase 2 OS=Vitis vinifera GN=VIT_11s0016g04350 PE=3 SV=1	YHR070w	197	5e-50	COG2520	Predicted methyltransferase	K15429	0	706	vvi:100266181	tRNA (guanine37-N1)-methyltransferase [EC:2.1.1.228]	GO:0048449//floral organ formation;GO:0016570//histone modification;GO:0009909//regulation of flower development	-	GO:0005829//cytosol
CL112.Contig8_All	1819	6	0.2184	7	0.2446	gi|470101211|ref|XP_004287070.1|	861.7	0	PREDICTED: LOW QUALITY PROTEIN: tRNA (guanine(37)-N1)-methyltransferase 2-like [Fragaria vesca subsp. vesca]	gi|470101210|ref|XM_004287022.1|	1449	0	PREDICTED: Fragaria vesca subsp. vesca tRNA (guanine(37)-N1)-methyltransferase 2-like (LOC101295262), mRNA	sp|F6HH45|TRM52_VITVI	694	0	tRNA (guanine(37)-N1)-methyltransferase 2 OS=Vitis vinifera GN=VIT_11s0016g04350 PE=3 SV=1	YHR070w	197	5e-50	COG2520	Predicted methyltransferase	K15429	0	703	vvi:100266181	tRNA (guanine37-N1)-methyltransferase [EC:2.1.1.228]	GO:0048449//floral organ formation;GO:0016570//histone modification;GO:0009909//regulation of flower development	-	GO:0005829//cytosol
CL112.Contig9_All	1893	4	0.1399	11	0.3694	gi|470101211|ref|XP_004287070.1|	877.5	0	PREDICTED: LOW QUALITY PROTEIN: tRNA (guanine(37)-N1)-methyltransferase 2-like [Fragaria vesca subsp. vesca]	gi|470101210|ref|XM_004287022.1|	1475	0	PREDICTED: Fragaria vesca subsp. vesca tRNA (guanine(37)-N1)-methyltransferase 2-like (LOC101295262), mRNA	sp|F6HH45|TRM52_VITVI	698	0	tRNA (guanine(37)-N1)-methyltransferase 2 OS=Vitis vinifera GN=VIT_11s0016g04350 PE=3 SV=1	YHR070w	197	5e-50	COG2520	Predicted methyltransferase	K15429	0	707	vvi:100266181	tRNA (guanine37-N1)-methyltransferase [EC:2.1.1.228]	GO:0048449//floral organ formation;GO:0016570//histone modification;GO:0009909//regulation of flower development	-	GO:0005829//cytosol
CL1120.Contig1_All	1702	13	0.5058	8	0.2988	gi|470133051|ref|XP_004302388.1|	898.7	0	PREDICTED: heparan-alpha-glucosaminide N-acetyltransferase-like [Fragaria vesca subsp. vesca]	gi|470133050|ref|XM_004302340.1|	1865	0	PREDICTED: Fragaria vesca subsp. vesca heparan-alpha-glucosaminide N-acetyltransferase-like (LOC101308689), mRNA	--	--	--	--	all1887	149	1e-35	COG4299	Uncharacterized conserved protein	K10532	0	790	pop:POPTR_1096163	heparan-alpha-glucosaminide N-acetyltransferase [EC:2.3.1.78]	GO:0016556//mRNA modification	GO:0016740//transferase activity	GO:0016020//membrane
CL1120.Contig2_All	682	8	0.7768	3	0.2796	gi|470133051|ref|XP_004302388.1|	335.5	4e-91	PREDICTED: heparan-alpha-glucosaminide N-acetyltransferase-like [Fragaria vesca subsp. vesca]	gi|470133050|ref|XM_004302340.1|	670	0	PREDICTED: Fragaria vesca subsp. vesca heparan-alpha-glucosaminide N-acetyltransferase-like (LOC101308689), mRNA	--	--	--	--	all1887	90.5	2e-18	COG4299	Uncharacterized conserved protein	K10532	1e-76	284	gmx:100816453	heparan-alpha-glucosaminide N-acetyltransferase [EC:2.3.1.78]	GO:0016556//mRNA modification	-	GO:0016020//membrane
CL1120.Contig3_All	1997	79	2.6196	65	2.069	gi|470133051|ref|XP_004302388.1|	96.7	0	PREDICTED: heparan-alpha-glucosaminide N-acetyltransferase-like [Fragaria vesca subsp. vesca]	gi|470133050|ref|XM_004302340.1|	1596	0	PREDICTED: Fragaria vesca subsp. vesca heparan-alpha-glucosaminide N-acetyltransferase-like (LOC101308689), mRNA	--	--	--	--	all1887	87	1e-16	COG4299	Uncharacterized conserved protein	K10532	0	595	pop:POPTR_1096163	heparan-alpha-glucosaminide N-acetyltransferase [EC:2.3.1.78]	GO:0016556//mRNA modification	GO:0016740//transferase activity	GO:0016020//membrane
CL1120.Contig4_All	2052	19	0.6131	10	0.3098	gi|470133051|ref|XP_004302388.1|	753.8	0	PREDICTED: heparan-alpha-glucosaminide N-acetyltransferase-like [Fragaria vesca subsp. vesca]	gi|470133050|ref|XM_004302340.1|	1629	0	PREDICTED: Fragaria vesca subsp. vesca heparan-alpha-glucosaminide N-acetyltransferase-like (LOC101308689), mRNA	--	--	--	--	all1887	100	1e-20	COG4299	Uncharacterized conserved protein	K10532	0	671	pop:POPTR_1096163	heparan-alpha-glucosaminide N-acetyltransferase [EC:2.3.1.78]	GO:0016556//mRNA modification	GO:0016740//transferase activity	GO:0016020//membrane
CL1121.Contig1_All	2608	176	4.4687	184	4.4847	gi|470148044|ref|XP_004309585.1|	1233.8	0	PREDICTED: N6-adenosine-methyltransferase MT-A70-like [Fragaria vesca subsp. vesca]	gi|470148043|ref|XM_004309537.1|	1764	0	PREDICTED: Fragaria vesca subsp. vesca N6-adenosine-methyltransferase MT-A70-like (LOC101294526), mRNA	sp|O82486|MTA70_ARATH	819	0	N6-adenosine-methyltransferase MT-A70-like OS=Arabidopsis thaliana GN=EMB1706 PE=1 SV=2	YGL192w	278	3e-74	COG4725	Transcriptional activator, adenine-specific DNA methyltransferase	K05925	0	797	osa:4330284	mRNA (2'-O-methyladenosine-N6-)-methyltransferase [EC:2.1.1.62]	GO:0080009//mRNA methylation;GO:0009793//embryo development ending in seed dormancy	GO:0005515//protein binding;GO:0008757//S-adenosylmethionine-dependent methyltransferase activity	GO:0016607//nuclear speck;GO:0009507//chloroplast
CL1121.Contig2_All	1260	53	2.7854	41	2.0684	gi|470121390|ref|XP_004296753.1|	334	3e-90	PREDICTED: uncharacterized protein LOC101305745 isoform 1 [Fragaria vesca subsp. vesca]	gi|470121391|ref|XM_004296706.1|	365	7e-98	PREDICTED: Fragaria vesca subsp. vesca uncharacterized LOC101305745, transcript variant 2 (LOC101305745), mRNA	--	--	--	--	--	--	--	--	--	--	--	--	--	--	-	-	GO:0005774//vacuolar membrane
CL1121.Contig3_All	2634	28	0.7039	27	0.6516	gi|470148044|ref|XP_004309585.1|	900.2	0	PREDICTED: N6-adenosine-methyltransferase MT-A70-like [Fragaria vesca subsp. vesca]	gi|470148043|ref|XM_004309537.1|	1790	0	PREDICTED: Fragaria vesca subsp. vesca N6-adenosine-methyltransferase MT-A70-like (LOC101294526), mRNA	sp|Q6EU10|MTA70_ORYSJ	698	0	Probable N6-adenosine-methyltransferase MT-A70-like OS=Oryza sativa subsp. japonica GN=Os02g0672600 PE=2 SV=1	YGL192w	278	3e-74	COG4725	Transcriptional activator, adenine-specific DNA methyltransferase	K05925	0	698	osa:4330284	mRNA (2'-O-methyladenosine-N6-)-methyltransferase [EC:2.1.1.62]	GO:0080009//mRNA methylation	GO:0003723//RNA binding;GO:0016422//mRNA (2'-O-methyladenosine-N6-)-methyltransferase activity	GO:0016607//nuclear speck;GO:0009507//chloroplast
CL1121.Contig4_All	2250	50	1.4715	69	1.9493	gi|470148044|ref|XP_004309585.1|	901.7	0	PREDICTED: N6-adenosine-methyltransferase MT-A70-like [Fragaria vesca subsp. vesca]	gi|470148043|ref|XM_004309537.1|	1782	0	PREDICTED: Fragaria vesca subsp. vesca N6-adenosine-methyltransferase MT-A70-like (LOC101294526), mRNA	sp|Q6EU10|MTA70_ORYSJ	698	0	Probable N6-adenosine-methyltransferase MT-A70-like OS=Oryza sativa subsp. japonica GN=Os02g0672600 PE=2 SV=1	YGL192w	278	2e-74	COG4725	Transcriptional activator, adenine-specific DNA methyltransferase	K05925	0	698	osa:4330284	mRNA (2'-O-methyladenosine-N6-)-methyltransferase [EC:2.1.1.62]	GO:0080009//mRNA methylation	GO:0003723//RNA binding;GO:0016422//mRNA (2'-O-methyladenosine-N6-)-methyltransferase activity	GO:0016607//nuclear speck;GO:0009507//chloroplast
CL1122.Contig1_All	331	5	1.0003	6	1.1522	gi|470127324|ref|XP_004299622.1|	176	1e-43	PREDICTED: transcription factor bHLH79-like [Fragaria vesca subsp. vesca]	gi|470127323|ref|XM_004299574.1|	400	1e-109	PREDICTED: Fragaria vesca subsp. vesca transcription factor bHLH79-like (LOC101311284), mRNA	sp|Q9LV17|BH079_ARATH	115	8e-27	Transcription factor bHLH79 OS=Arabidopsis thaliana GN=BHLH79 PE=2 SV=1	--	--	--	--	--	K12126	2e-06	48.5	aly:ARALYDRAFT_471048	phytochrome-interacting factor 3	-	GO:0046983//protein dimerization activity	-
CL1122.Contig2_All	1010	14	0.9179	8	0.5035	gi|470127324|ref|XP_004299622.1|	49.7	1e-86	PREDICTED: transcription factor bHLH79-like [Fragaria vesca subsp. vesca]	gi|470127323|ref|XM_004299574.1|	630	1e-178	PREDICTED: Fragaria vesca subsp. vesca transcription factor bHLH79-like (LOC101311284), mRNA	sp|Q9LV17|BH079_ARATH	152	1e-43	Transcription factor bHLH79 OS=Arabidopsis thaliana GN=BHLH79 PE=2 SV=1	--	--	--	--	--	--	--	--	--	--	GO:0006355//regulation of transcription, DNA-dependent	GO:0003700//sequence-specific DNA binding transcription factor activity;GO:0003677//DNA binding;GO:0046983//protein dimerization activity	GO:0005634//nucleus
CL1122.Contig3_All	1387	110	5.2516	134	6.1412	gi|470127324|ref|XP_004299622.1|	490.7	2e-137	PREDICTED: transcription factor bHLH79-like [Fragaria vesca subsp. vesca]	gi|470127323|ref|XM_004299574.1|	1070	0	PREDICTED: Fragaria vesca subsp. vesca transcription factor bHLH79-like (LOC101311284), mRNA	sp|Q9LV17|BH079_ARATH	283	1e-76	Transcription factor bHLH79 OS=Arabidopsis thaliana GN=BHLH79 PE=2 SV=1	--	--	--	--	--	K12126	1e-13	75.9	aly:ARALYDRAFT_471048	phytochrome-interacting factor 3	-	GO:0046983//protein dimerization activity	-
CL1123.Contig1_All	1767	401	15.0275	475	17.0875	gi|470104694|ref|XP_004288732.1|	590.5	3e-167	PREDICTED: UDP-glycosyltransferase 74E1-like, partial [Fragaria vesca subsp. vesca]	gi|470104693|ref|XM_004288684.1|	916	0	PREDICTED: Fragaria vesca subsp. vesca UDP-glycosyltransferase 74E1-like (LOC101295080), partial mRNA	sp|P0C7P7|U74E1_ARATH	414	6e-116	UDP-glycosyltransferase 74E1 OS=Arabidopsis thaliana GN=UGT74E1 PE=3 SV=1	BS_yjiC	52.4	3e-06	COG1819	Glycosyl transferases, related to UDP-glucuronosyltransferase	K13691	7e-126	449	pop:POPTR_810275	pathogen-inducible salicylic acid glucosyltransferase [EC:2.4.1.-]	GO:0009628//response to abiotic stimulus;GO:0033554//cellular response to stress;GO:1901701	GO:0035251//UDP-glucosyltransferase activity	-
CL1123.Contig2_All	218	4	1.215	11	3.2074	gi|470104694|ref|XP_004288732.1|	121.7	3e-27	PREDICTED: UDP-glycosyltransferase 74E1-like, partial [Fragaria vesca subsp. vesca]	gi|164457738|dbj|AB246920.1|	202	1e-49	Rosa hybrid cultivar 'Ehigasa' 5GT mRNA for UDP-glucose:anthocysnin 5-O-glucosyltransferase, partial cds	sp|Q9SYK9|U74E2_ARATH	58.5	8e-10	UDP-glycosyltransferase 74E2 OS=Arabidopsis thaliana GN=UGT74E2 PE=1 SV=1	--	--	--	--	--	K13691	1e-11	66.2	rcu:RCOM_0100870	pathogen-inducible salicylic acid glucosyltransferase [EC:2.4.1.-]	GO:0009628//response to abiotic stimulus;GO:0033554//cellular response to stress;GO:1901701;GO:0008152//metabolic process	GO:0035251//UDP-glucosyltransferase activity	-
CL1124.Contig1_All	874	44	3.3336	49	3.5637	gi|470108076|ref|XP_004290361.1|	295	1e-78	PREDICTED: uncharacterized protein LOC101291194 [Fragaria vesca subsp. vesca]	gi|470108075|ref|XM_004290313.1|	658	0	PREDICTED: Fragaria vesca subsp. vesca uncharacterized LOC101291194 (LOC101291194), mRNA	--	--	--	--	--	--	--	--	--	--	--	--	--	--	GO:0009793//embryo development ending in seed dormancy	-	-
CL1124.Contig2_All	613	10	1.0802	22	2.2813	gi|470108076|ref|XP_004290361.1|	199.5	3e-50	PREDICTED: uncharacterized protein LOC101291194 [Fragaria vesca subsp. vesca]	gi|470108075|ref|XM_004290313.1|	464	1e-128	PREDICTED: Fragaria vesca subsp. vesca uncharacterized LOC101291194 (LOC101291194), mRNA	--	--	--	--	--	--	--	--	--	--	--	--	--	--	GO:0009793//embryo development ending in seed dormancy	-	-
CL1125.Contig1_All	503	23	3.0279	29	3.6648	--	--	--	--	--	--	--	--	--	--	--	--	--	--	--	--	--	--	--	--	--	--	-	-	-
CL1125.Contig2_All	263	4	1.0071	0	0	--	--	--	--	--	--	--	--	--	--	--	--	--	--	--	--	--	--	--	--	--	--	-	-	-
CL1126.Contig2_All	2773	72	1.7193	98	2.2465	gi|470137288|ref|XP_004304401.1|	938.3	0	PREDICTED: uncharacterized protein LOC101302091 [Fragaria vesca subsp. vesca]	gi|470137287|ref|XM_004304353.1|	2014	0	PREDICTED: Fragaria vesca subsp. vesca uncharacterized LOC101302091 (LOC101302091), mRNA	sp|Q9SF33|TI142_ARATH	184	2e-46	Mitochondrial import inner membrane translocase subunit TIM14-2 OS=Arabidopsis thaliana GN=TIM14-2 PE=3 SV=1	SPAC824.06	85.9	3e-16	COG2214	DnaJ-class molecular chaperone	K09539	4e-49	195	pop:POPTR_739338	DnaJ homolog subfamily C member 19	GO:0006486//protein glycosylation	GO:0016787//hydrolase activity	GO:0005737//cytoplasm;GO:0005634//nucleus
CL1126.Contig3_All	1025	23	1.4859	27	1.6744	gi|470137290|ref|XP_004304402.1|	197.6	2e-49	PREDICTED: mitochondrial import inner membrane translocase subunit TIM14-1-like [Fragaria vesca subsp. vesca]	gi|470137289|ref|XM_004304354.1|	466	1e-128	PREDICTED: Fragaria vesca subsp. vesca mitochondrial import inner membrane translocase subunit TIM14-1-like (LOC101302379), mRNA	sp|Q9SF33|TI142_ARATH	184	7e-47	Mitochondrial import inner membrane translocase subunit TIM14-2 OS=Arabidopsis thaliana GN=TIM14-2 PE=3 SV=1	SPAC824.06	85.9	1e-16	COG2214	DnaJ-class molecular chaperone	K09539	1e-49	195	pop:POPTR_739338	DnaJ homolog subfamily C member 19	GO:0006457//protein folding;GO:0006333//chromatin assembly or disassembly;GO:0006950//response to stress	GO:0031072//heat shock protein binding	GO:0005737//cytoplasm
CL1126.Contig4_All	2793	66	1.5648	81	1.8435	gi|470137288|ref|XP_004304401.1|	938.3	0	PREDICTED: uncharacterized protein LOC101302091 [Fragaria vesca subsp. vesca]	gi|470137287|ref|XM_004304353.1|	2006	0	PREDICTED: Fragaria vesca subsp. vesca uncharacterized LOC101302091 (LOC101302091), mRNA	sp|Q9SF33|TI142_ARATH	184	2e-46	Mitochondrial import inner membrane translocase subunit TIM14-2 OS=Arabidopsis thaliana GN=TIM14-2 PE=3 SV=1	SPAC824.06	85.9	3e-16	COG2214	DnaJ-class molecular chaperone	K09539	4e-49	195	pop:POPTR_739338	DnaJ homolog subfamily C member 19	GO:0006486//protein glycosylation	GO:0016787//hydrolase activity	GO:0005737//cytoplasm;GO:0005634//nucleus
CL1126.Contig5_All	3035	122	2.6618	97	2.0316	gi|470137288|ref|XP_004304401.1|	938.3	0	PREDICTED: uncharacterized protein LOC101302091 [Fragaria vesca subsp. vesca]	gi|470137287|ref|XM_004304353.1|	2014	0	PREDICTED: Fragaria vesca subsp. vesca uncharacterized LOC101302091 (LOC101302091), mRNA	sp|Q9SF33|TI142_ARATH	184	3e-46	Mitochondrial import inner membrane translocase subunit TIM14-2 OS=Arabidopsis thaliana GN=TIM14-2 PE=3 SV=1	SPAC824.06	85.9	4e-16	COG2214	DnaJ-class molecular chaperone	K09539	4e-49	195	pop:POPTR_739338	DnaJ homolog subfamily C member 19	GO:0006486//protein glycosylation	GO:0016787//hydrolase activity	GO:0005737//cytoplasm;GO:0005634//nucleus
CL1127.Contig1_All	5070	45	0.5877	43	0.5391	gi|470123336|ref|XP_004297683.1|	2636.3	0	PREDICTED: paired amphipathic helix protein Sin3-like 4-like [Fragaria vesca subsp. vesca]	gi|470123335|ref|XM_004297635.1|	5122	0	PREDICTED: Fragaria vesca subsp. vesca paired amphipathic helix protein Sin3-like 4-like (LOC101298993), mRNA	sp|O04539|SNL4_ARATH	1479	0	Paired amphipathic helix protein Sin3-like 4 OS=Arabidopsis thaliana GN=SNL4 PE=3 SV=3	YOL004w	150	3e-35	COG5602	Histone deacetylase complex, SIN3 component	K11644	0	2236	vvi:100243213	paired amphipathic helix protein Sin3a	GO:0006355//regulation of transcription, DNA-dependent	-	GO:0005634//nucleus
CL1127.Contig10_All	4703	132	1.8586	101	1.3651	gi|470133035|ref|XP_004302380.1|	2463.7	0	PREDICTED: paired amphipathic helix protein Sin3-like 2-like [Fragaria vesca subsp. vesca]	gi|470133034|ref|XM_004302332.1|	5545	0	PREDICTED: Fragaria vesca subsp. vesca paired amphipathic helix protein Sin3-like 2-like (LOC101306060), mRNA	sp|Q9LFQ3|SNL2_ARATH	1570	0	Paired amphipathic helix protein Sin3-like 2 OS=Arabidopsis thaliana GN=SNL2 PE=1 SV=2	SPBC1734.16c	196	3e-49	COG5602	Histone deacetylase complex, SIN3 component	K11644	0	1836	vvi:100254234	paired amphipathic helix protein Sin3a	GO:0010048//vernalization response;GO:0048440//carpel development;GO:0006355//regulation of transcription, DNA-dependent;GO:0043481//anthocyanin accumulation in tissues in response to UV light	-	GO:0005829//cytosol;GO:0005634//nucleus
CL1127.Contig11_All	5009	108	1.4277	103	1.3071	gi|470123336|ref|XP_004297683.1|	2636.3	0	PREDICTED: paired amphipathic helix protein Sin3-like 4-like [Fragaria vesca subsp. vesca]	gi|470123335|ref|XM_004297635.1|	5122	0	PREDICTED: Fragaria vesca subsp. vesca paired amphipathic helix protein Sin3-like 4-like (LOC101298993), mRNA	sp|O04539|SNL4_ARATH	1479	0	Paired amphipathic helix protein Sin3-like 4 OS=Arabidopsis thaliana GN=SNL4 PE=3 SV=3	YOL004w	150	3e-35	COG5602	Histone deacetylase complex, SIN3 component	K11644	0	2236	vvi:100243213	paired amphipathic helix protein Sin3a	GO:0006355//regulation of transcription, DNA-dependent	-	GO:0005634//nucleus
CL1127.Contig2_All	4998	46	0.6095	45	0.5723	gi|470123336|ref|XP_004297683.1|	2649.8	0	PREDICTED: paired amphipathic helix protein Sin3-like 4-like [Fragaria vesca subsp. vesca]	gi|470123335|ref|XM_004297635.1|	6334	0	PREDICTED: Fragaria vesca subsp. vesca paired amphipathic helix protein Sin3-like 4-like (LOC101298993), mRNA	sp|O04539|SNL4_ARATH	1464	0	Paired amphipathic helix protein Sin3-like 4 OS=Arabidopsis thaliana GN=SNL4 PE=3 SV=3	YOL004w	150	3e-35	COG5602	Histone deacetylase complex, SIN3 component	K11644	0	2195	vvi:100243213	paired amphipathic helix protein Sin3a	GO:0006355//regulation of transcription, DNA-dependent	-	GO:0005634//nucleus
CL1127.Contig3_All	4861	51	0.6947	48	0.6277	gi|470123336|ref|XP_004297683.1|	133.7	3e-29	PREDICTED: paired amphipathic helix protein Sin3-like 4-like [Fragaria vesca subsp. vesca]	gi|470123335|ref|XM_004297635.1|	4066	0	PREDICTED: Fragaria vesca subsp. vesca paired amphipathic helix protein Sin3-like 4-like (LOC101298993), mRNA	sp|O04539|SNL4_ARATH	1380	0	Paired amphipathic helix protein Sin3-like 4 OS=Arabidopsis thaliana GN=SNL4 PE=3 SV=3	YOL004w	150	3e-35	COG5602	Histone deacetylase complex, SIN3 component	K11644	0	2071	rcu:RCOM_0699610	paired amphipathic helix protein Sin3a	GO:0006355//regulation of transcription, DNA-dependent	-	GO:0005634//nucleus
CL1127.Contig4_All	4933	43	0.5772	41	0.5283	gi|470123336|ref|XP_004297683.1|	133.7	3e-29	PREDICTED: paired amphipathic helix protein Sin3-like 4-like [Fragaria vesca subsp. vesca]	gi|470123335|ref|XM_004297635.1|	4066	0	PREDICTED: Fragaria vesca subsp. vesca paired amphipathic helix protein Sin3-like 4-like (LOC101298993), mRNA	sp|O04539|SNL4_ARATH	1394	0	Paired amphipathic helix protein Sin3-like 4 OS=Arabidopsis thaliana GN=SNL4 PE=3 SV=3	YOL004w	150	3e-35	COG5602	Histone deacetylase complex, SIN3 component	K11644	0	2111	rcu:RCOM_0699610	paired amphipathic helix protein Sin3a	GO:0006355//regulation of transcription, DNA-dependent	-	GO:0005634//nucleus
CL1127.Contig5_All	4891	44	0.5957	42	0.5459	gi|470123336|ref|XP_004297683.1|	133.7	3e-29	PREDICTED: paired amphipathic helix protein Sin3-like 4-like [Fragaria vesca subsp. vesca]	gi|470123335|ref|XM_004297635.1|	5648	0	PREDICTED: Fragaria vesca subsp. vesca paired amphipathic helix protein Sin3-like 4-like (LOC101298993), mRNA	sp|O04539|SNL4_ARATH	1401	0	Paired amphipathic helix protein Sin3-like 4 OS=Arabidopsis thaliana GN=SNL4 PE=3 SV=3	YOL004w	150	3e-35	COG5602	Histone deacetylase complex, SIN3 component	K11644	0	2093	rcu:RCOM_0699610	paired amphipathic helix protein Sin3a	GO:0006355//regulation of transcription, DNA-dependent	-	GO:0005634//nucleus
CL1127.Contig6_All	4963	44	0.5871	42	0.5379	gi|470123336|ref|XP_004297683.1|	133.7	3e-29	PREDICTED: paired amphipathic helix protein Sin3-like 4-like [Fragaria vesca subsp. vesca]	gi|470123335|ref|XM_004297635.1|	4437	0	PREDICTED: Fragaria vesca subsp. vesca paired amphipathic helix protein Sin3-like 4-like (LOC101298993), mRNA	sp|O04539|SNL4_ARATH	1415	0	Paired amphipathic helix protein Sin3-like 4 OS=Arabidopsis thaliana GN=SNL4 PE=3 SV=3	YOL004w	150	3e-35	COG5602	Histone deacetylase complex, SIN3 component	K11644	0	2132	rcu:RCOM_0699610	paired amphipathic helix protein Sin3a	GO:0006355//regulation of transcription, DNA-dependent	-	GO:0005634//nucleus
CL1127.Contig7_All	4968	93	1.2396	77	0.9852	gi|470123336|ref|XP_004297683.1|	2621.3	0	PREDICTED: paired amphipathic helix protein Sin3-like 4-like [Fragaria vesca subsp. vesca]	gi|470123335|ref|XM_004297635.1|	4752	0	PREDICTED: Fragaria vesca subsp. vesca paired amphipathic helix protein Sin3-like 4-like (LOC101298993), mRNA	sp|O04539|SNL4_ARATH	1443	0	Paired amphipathic helix protein Sin3-like 4 OS=Arabidopsis thaliana GN=SNL4 PE=3 SV=3	YOL004w	150	3e-35	COG5602	Histone deacetylase complex, SIN3 component	K11644	0	2173	vvi:100243213	paired amphipathic helix protein Sin3a	GO:0006355//regulation of transcription, DNA-dependent	-	GO:0005634//nucleus
CL1127.Contig8_All	5040	44	0.5781	42	0.5297	gi|470123336|ref|XP_004297683.1|	2607.8	0	PREDICTED: paired amphipathic helix protein Sin3-like 4-like [Fragaria vesca subsp. vesca]	gi|470123335|ref|XM_004297635.1|	4752	0	PREDICTED: Fragaria vesca subsp. vesca paired amphipathic helix protein Sin3-like 4-like (LOC101298993), mRNA	sp|O04539|SNL4_ARATH	1457	0	Paired amphipathic helix protein Sin3-like 4 OS=Arabidopsis thaliana GN=SNL4 PE=3 SV=3	YOL004w	150	3e-35	COG5602	Histone deacetylase complex, SIN3 component	K11644	0	2214	vvi:100243213	paired amphipathic helix protein Sin3a	GO:0006355//regulation of transcription, DNA-dependent	-	GO:0005634//nucleus
CL1127.Contig9_All	4872	280	3.8057	292	3.8098	gi|470133035|ref|XP_004302380.1|	2548.8	0	PREDICTED: paired amphipathic helix protein Sin3-like 2-like [Fragaria vesca subsp. vesca]	gi|470133034|ref|XM_004302332.1|	6179	0	PREDICTED: Fragaria vesca subsp. vesca paired amphipathic helix protein Sin3-like 2-like (LOC101306060), mRNA	sp|Q9LFQ3|SNL2_ARATH	1611	0	Paired amphipathic helix protein Sin3-like 2 OS=Arabidopsis thaliana GN=SNL2 PE=1 SV=2	SPBC1734.16c	196	3e-49	COG5602	Histone deacetylase complex, SIN3 component	K11644	0	1885	vvi:100254234	paired amphipathic helix protein Sin3a	GO:0010048//vernalization response;GO:0048440//carpel development;GO:0006355//regulation of transcription, DNA-dependent;GO:0043481//anthocyanin accumulation in tissues in response to UV light	-	GO:0005829//cytosol;GO:0005634//nucleus
CL1128.Contig1_All	991	3	0.2005	3	0.1924	gi|470134997|ref|XP_004303318.1|	137.5	3e-31	PREDICTED: uncharacterized protein LOC101301699 [Fragaria vesca subsp. vesca]	gi|470134996|ref|XM_004303270.1|	266	4e-68	PREDICTED: Fragaria vesca subsp. vesca uncharacterized LOC101301699 (LOC101301699), mRNA	--	--	--	--	--	--	--	--	--	--	--	--	--	--	-	-	-
CL1128.Contig2_All	756	7	0.6131	13	1.0931	gi|470134997|ref|XP_004303318.1|	133.7	3e-30	PREDICTED: uncharacterized protein LOC101301699 [Fragaria vesca subsp. vesca]	gi|470134996|ref|XM_004303270.1|	266	3e-68	PREDICTED: Fragaria vesca subsp. vesca uncharacterized LOC101301699 (LOC101301699), mRNA	--	--	--	--	--	--	--	--	--	--	--	--	--	--	-	-	-
CL1129.Contig2_All	1734	4	0.1528	3	0.11	gi|470108347|ref|XP_004290482.1|	140.6	0	PREDICTED: carboxypeptidase D-like [Fragaria vesca subsp. vesca]	gi|470108346|ref|XM_004290434.1|	1261	0	PREDICTED: Fragaria vesca subsp. vesca carboxypeptidase D-like (LOC101308629), mRNA	--	--	--	--	--	--	--	--	--	K07752	1e-180	585	gmx:100779927	carboxypeptidase D [EC:3.4.17.22]	GO:0010103//stomatal complex morphogenesis;GO:0006508//proteolysis;GO:0042127//regulation of cell proliferation;GO:0001708//cell fate specification;GO:0010082//regulation of root meristem growth	GO:0004181//metallocarboxypeptidase activity;GO:0008270//zinc ion binding;GO:0003700//sequence-specific DNA binding transcription factor activity	GO:0005576//extracellular region;GO:0005634//nucleus
CL1129.Contig3_All	1926	26	0.8939	20	0.6601	gi|470108347|ref|XP_004290482.1|	310.1	0	PREDICTED: carboxypeptidase D-like [Fragaria vesca subsp. vesca]	gi|470108346|ref|XM_004290434.1|	1453	0	PREDICTED: Fragaria vesca subsp. vesca carboxypeptidase D-like (LOC101308629), mRNA	--	--	--	--	--	--	--	--	--	K07752	7e-179	400	gmx:100779927	carboxypeptidase D [EC:3.4.17.22]	GO:0010103//stomatal complex morphogenesis;GO:0006508//proteolysis;GO:0042127//regulation of cell proliferation;GO:0001708//cell fate specification;GO:0010082//regulation of root meristem growth	GO:0004181//metallocarboxypeptidase activity;GO:0008270//zinc ion binding;GO:0003700//sequence-specific DNA binding transcription factor activity	GO:0005576//extracellular region;GO:0005634//nucleus
CL1129.Contig4_All	1910	19	0.6587	12	0.3994	gi|470108347|ref|XP_004290482.1|	819.7	0	PREDICTED: carboxypeptidase D-like [Fragaria vesca subsp. vesca]	gi|470108346|ref|XM_004290434.1|	1507	0	PREDICTED: Fragaria vesca subsp. vesca carboxypeptidase D-like (LOC101308629), mRNA	--	--	--	--	--	--	--	--	--	K07752	0	649	gmx:100779927	carboxypeptidase D [EC:3.4.17.22]	GO:0010103//stomatal complex morphogenesis;GO:0006508//proteolysis;GO:0042127//regulation of cell proliferation;GO:0001708//cell fate specification;GO:0010082//regulation of root meristem growth	GO:0004181//metallocarboxypeptidase activity;GO:0008270//zinc ion binding;GO:0003700//sequence-specific DNA binding transcription factor activity	GO:0005576//extracellular region;GO:0005634//nucleus
CL113.Contig1_All	451	19	2.7897	7	0.9866	gi|470139414|ref|XP_004305444.1|	203.8	7e-52	PREDICTED: zinc finger MYM-type protein 1-like [Fragaria vesca subsp. vesca]	gi|470113795|ref|XM_004293058.1|	117	1e-23	PREDICTED: Fragaria vesca subsp. vesca uncharacterized LOC101296180 (LOC101296180), mRNA	--	--	--	--	--	--	--	--	--	--	--	--	--	--	-	-	-
CL113.Contig10_All	472	3	0.4209	9	1.2121	--	--	--	--	--	--	--	--	--	--	--	--	--	--	--	--	--	--	--	--	--	--	-	-	-
CL113.Contig2_All	656	38	3.8358	41	3.9729	--	--	--	--	--	--	--	--	--	--	--	--	--	--	--	--	--	--	--	--	--	--	-	-	-
CL113.Contig3_All	366	15	2.7139	11	1.9104	--	--	--	--	--	--	--	--	--	--	--	--	--	--	--	--	--	--	--	--	--	--	-	-	-
CL113.Contig4_All	428	9	1.3924	8	1.1881	gi|470120203|ref|XP_004296197.1|	206.8	8e-53	PREDICTED: zinc finger MYM-type protein 1-like [Fragaria vesca subsp. vesca]	gi|470139413|ref|XM_004305396.1|	234	6e-59	PREDICTED: Fragaria vesca subsp. vesca zinc finger MYM-type protein 1-like (LOC101298635), mRNA	--	--	--	--	--	--	--	--	--	--	--	--	--	--	-	GO:0005488//binding	-
CL113.Contig5_All	1755	64	2.4148	44	1.5937	gi|470139601|ref|XP_004305536.1|	168.7	4e-105	PREDICTED: zinc finger MYM-type protein 1-like [Fragaria vesca subsp. vesca]	gi|470139413|ref|XM_004305396.1|	244	3e-61	PREDICTED: Fragaria vesca subsp. vesca zinc finger MYM-type protein 1-like (LOC101298635), mRNA	--	--	--	--	--	--	--	--	--	--	--	--	--	--	-	-	-
CL113.Contig6_All	850	50	3.8952	35	2.6174	gi|470120203|ref|XP_004296197.1|	335.9	5e-91	PREDICTED: zinc finger MYM-type protein 1-like [Fragaria vesca subsp. vesca]	gi|470120202|ref|XM_004296149.1|	202	4e-49	PREDICTED: Fragaria vesca subsp. vesca zinc finger MYM-type protein 1-like (LOC101292497), mRNA	--	--	--	--	--	--	--	--	--	--	--	--	--	--	-	GO:0005488//binding	-
CL113.Contig7_All	2461	68	1.8297	58	1.4981	gi|470140396|ref|XP_004305926.1|	255.4	0	PREDICTED: zinc finger MYM-type protein 1-like [Fragaria vesca subsp. vesca]	gi|470120202|ref|XM_004296149.1|	345	1e-91	PREDICTED: Fragaria vesca subsp. vesca zinc finger MYM-type protein 1-like (LOC101292497), mRNA	--	--	--	--	--	--	--	--	--	--	--	--	--	--	-	-	GO:0009506//plasmodesma
CL113.Contig8_All	455	7	1.0187	6	0.8382	--	--	--	--	--	--	--	--	--	--	--	--	--	--	--	--	--	--	--	--	--	--	-	-	-
CL113.Contig9_All	419	4	0.6322	1	0.1517	--	--	--	--	--	--	--	--	--	--	--	--	--	--	--	--	--	--	--	--	--	--	-	-	-
CL1130.Contig1_All	427	2	0.3102	3	0.4466	gi|462415357|gb|EMJ20094.1|	55.8	2e-21	hypothetical protein PRUPE_ppa000400mg [Prunus persica]	gi|470147064|ref|XM_004309089.1|	113	2e-22	PREDICTED: Fragaria vesca subsp. vesca uncharacterized LOC101291584 (LOC101291584), mRNA	--	--	--	--	--	--	--	--	--	--	--	--	--	--	-	GO:0097159//organic cyclic compound binding;GO:1901363	-
CL1130.Contig2_All	554	9	1.0757	7	0.8032	gi|462415357|gb|EMJ20094.1|	70.9	1e-11	hypothetical protein PRUPE_ppa000400mg [Prunus persica]	gi|470147064|ref|XM_004309089.1|	97.6	1e-17	PREDICTED: Fragaria vesca subsp. vesca uncharacterized LOC101291584 (LOC101291584), mRNA	--	--	--	--	--	--	--	--	--	--	--	--	--	--	-	-	-
CL1131.Contig1_All	1605	104	4.2908	134	5.307	gi|470106061|ref|XP_004289394.1|	663.7	0	PREDICTED: FAD-dependent urate hydroxylase-like [Fragaria vesca subsp. vesca]	gi|470106060|ref|XM_004289346.1|	1027	0	PREDICTED: Fragaria vesca subsp. vesca FAD-dependent urate hydroxylase-like (LOC101309881), mRNA	sp|Q9FGC7|ZEP_ARATH	91.7	1e-18	Zeaxanthin epoxidase, chloroplastic OS=Arabidopsis thaliana GN=ZEP PE=1 SV=1	PA3328	110	9e-24	COG0654	2-polyprenyl-6-methoxyphenol hydroxylase and related FAD-dependent oxidoreductases	K09838	3e-18	91.7	ath:AT5G67030	zeaxanthin epoxidase [EC:1.14.13.90]	GO:0008152//metabolic process	GO:0016709//oxidoreductase activity, acting on paired donors, with incorporation or reduction of molecular oxygen, NAD(P)H as one donor, and incorporation of one atom of oxygen	-
CL1131.Contig2_All	653	124	12.5744	108	10.5132	gi|470103809|ref|XP_004288321.1|	359.4	2e-98	PREDICTED: FAD-dependent urate hydroxylase-like [Fragaria vesca subsp. vesca]	gi|470103810|ref|XM_004288274.1|	700	0	PREDICTED: Fragaria vesca subsp. vesca FAD-dependent urate hydroxylase-like (LOC101309483), mRNA	--	--	--	--	PA3328	53.5	3e-07	COG0654	2-polyprenyl-6-methoxyphenol hydroxylase and related FAD-dependent oxidoreductases	--	--	--	--	--	GO:0008152//metabolic process	GO:0016709//oxidoreductase activity, acting on paired donors, with incorporation or reduction of molecular oxygen, NAD(P)H as one donor, and incorporation of one atom of oxygen	-
CL1131.Contig3_All	1759	93	3.501	83	2.9994	gi|470106061|ref|XP_004289394.1|	669.1	0	PREDICTED: FAD-dependent urate hydroxylase-like [Fragaria vesca subsp. vesca]	gi|470103810|ref|XM_004288274.1|	1114	0	PREDICTED: Fragaria vesca subsp. vesca FAD-dependent urate hydroxylase-like (LOC101309483), mRNA	sp|Q9FGC7|ZEP_ARATH	89.4	6e-18	Zeaxanthin epoxidase, chloroplastic OS=Arabidopsis thaliana GN=ZEP PE=1 SV=1	PA3328	106	1e-22	COG0654	2-polyprenyl-6-methoxyphenol hydroxylase and related FAD-dependent oxidoreductases	K09838	2e-17	89.4	ath:AT5G67030	zeaxanthin epoxidase [EC:1.14.13.90]	GO:0008152//metabolic process	GO:0016709//oxidoreductase activity, acting on paired donors, with incorporation or reduction of molecular oxygen, NAD(P)H as one donor, and incorporation of one atom of oxygen	-
CL1131.Contig4_All	1546	47	2.0131	32	1.3157	gi|470106061|ref|XP_004289394.1|	664.1	0	PREDICTED: FAD-dependent urate hydroxylase-like [Fragaria vesca subsp. vesca]	gi|470103810|ref|XM_004288274.1|	1088	0	PREDICTED: Fragaria vesca subsp. vesca FAD-dependent urate hydroxylase-like (LOC101309483), mRNA	sp|Q9FGC7|ZEP_ARATH	89	7e-18	Zeaxanthin epoxidase, chloroplastic OS=Arabidopsis thaliana GN=ZEP PE=1 SV=1	PA3328	106	1e-22	COG0654	2-polyprenyl-6-methoxyphenol hydroxylase and related FAD-dependent oxidoreductases	K09838	2e-17	89	ath:AT5G67030	zeaxanthin epoxidase [EC:1.14.13.90]	GO:0008152//metabolic process	GO:0016709//oxidoreductase activity, acting on paired donors, with incorporation or reduction of molecular oxygen, NAD(P)H as one donor, and incorporation of one atom of oxygen	-
CL1131.Contig5_All	1755	112	4.2259	121	4.3826	gi|470103811|ref|XP_004288322.1|	671	0	PREDICTED: FAD-dependent urate hydroxylase-like [Fragaria vesca subsp. vesca]	gi|470106060|ref|XM_004289346.1|	1049	0	PREDICTED: Fragaria vesca subsp. vesca FAD-dependent urate hydroxylase-like (LOC101309881), mRNA	sp|Q9FGC7|ZEP_ARATH	95.9	7e-20	Zeaxanthin epoxidase, chloroplastic OS=Arabidopsis thaliana GN=ZEP PE=1 SV=1	PA3328	104	4e-22	COG0654	2-polyprenyl-6-methoxyphenol hydroxylase and related FAD-dependent oxidoreductases	K09838	2e-19	95.9	ath:AT5G67030	zeaxanthin epoxidase [EC:1.14.13.90]	GO:0055114//oxidation-reduction process	GO:0016709//oxidoreductase activity, acting on paired donors, with incorporation or reduction of molecular oxygen, NAD(P)H as one donor, and incorporation of one atom of oxygen	-
CL1132.Contig1_All	2710	145	3.543	137	3.2135	gi|470121394|ref|XP_004296755.1|	815.1	0	PREDICTED: uncharacterized protein LOC101306222 [Fragaria vesca subsp. vesca]	gi|470121393|ref|XM_004296707.1|	1142	0	PREDICTED: Fragaria vesca subsp. vesca uncharacterized LOC101306222 (LOC101306222), mRNA	sp|Q9S736|OBE1_ARATH	69.7	8e-12	Protein OBERON 1 OS=Arabidopsis thaliana GN=OBE1 PE=1 SV=1	--	--	--	--	--	--	--	--	--	--	-	-	-
CL1132.Contig2_All	2742	223	5.3854	207	4.7987	gi|470121394|ref|XP_004296755.1|	818.5	0	PREDICTED: uncharacterized protein LOC101306222 [Fragaria vesca subsp. vesca]	gi|470121393|ref|XM_004296707.1|	1150	0	PREDICTED: Fragaria vesca subsp. vesca uncharacterized LOC101306222 (LOC101306222), mRNA	sp|Q9S736|OBE1_ARATH	69.7	8e-12	Protein OBERON 1 OS=Arabidopsis thaliana GN=OBE1 PE=1 SV=1	--	--	--	--	--	--	--	--	--	--	-	-	-
CL1132.Contig3_All	2578	170	4.3666	177	4.3643	gi|470121394|ref|XP_004296755.1|	802.7	0	PREDICTED: uncharacterized protein LOC101306222 [Fragaria vesca subsp. vesca]	gi|470121393|ref|XM_004296707.1|	1156	0	PREDICTED: Fragaria vesca subsp. vesca uncharacterized LOC101306222 (LOC101306222), mRNA	sp|Q9S736|OBE1_ARATH	69.7	8e-12	Protein OBERON 1 OS=Arabidopsis thaliana GN=OBE1 PE=1 SV=1	--	--	--	--	--	--	--	--	--	--	-	-	-
CL1133.Contig1_All	2214	196	5.8621	202	5.7996	gi|470117938|ref|XP_004295103.1|	959.9	0	PREDICTED: calmodulin-binding transcription activator 5-like [Fragaria vesca subsp. vesca]	gi|470117937|ref|XM_004295055.1|	2157	0	PREDICTED: Fragaria vesca subsp. vesca calmodulin-binding transcription activator 5-like (LOC101314356), mRNA	sp|O23463|CMTA5_ARATH	691	0	Calmodulin-binding transcription activator 5 OS=Arabidopsis thaliana GN=CMTA5 PE=2 SV=2	--	--	--	--	--	--	--	--	--	--	GO:0006355//regulation of transcription, DNA-dependent	GO:0003677//DNA binding;GO:0005516//calmodulin binding	GO:0005634//nucleus
CL1133.Contig2_All	3462	1754	33.5491	1801	33.0681	gi|470117938|ref|XP_004295103.1|	1621.7	0	PREDICTED: calmodulin-binding transcription activator 5-like [Fragaria vesca subsp. vesca]	gi|470117937|ref|XM_004295055.1|	3592	0	PREDICTED: Fragaria vesca subsp. vesca calmodulin-binding transcription activator 5-like (LOC101314356), mRNA	sp|O23463|CMTA5_ARATH	1090	0	Calmodulin-binding transcription activator 5 OS=Arabidopsis thaliana GN=CMTA5 PE=2 SV=2	--	--	--	--	--	--	--	--	--	--	GO:0006355//regulation of transcription, DNA-dependent	GO:0003677//DNA binding;GO:0005516//calmodulin binding	GO:0005634//nucleus
CL1134.Contig1_All	2557	262	6.785	238	5.9166	gi|470122172|ref|XP_004297121.1|	1045	0	PREDICTED: uncharacterized protein LOC101299177 [Fragaria vesca subsp. vesca]	gi|470122171|ref|XM_004297073.1|	1108	0	PREDICTED: Fragaria vesca subsp. vesca uncharacterized LOC101299177 (LOC101299177), mRNA	--	--	--	--	--	--	--	--	--	--	--	--	--	--	-	GO:0003676//nucleic acid binding	GO:0009506//plasmodesma
CL1134.Contig2_All	2534	43	1.1237	37	0.9281	gi|470122172|ref|XP_004297121.1|	284.3	0	PREDICTED: uncharacterized protein LOC101299177 [Fragaria vesca subsp. vesca]	gi|470122171|ref|XM_004297073.1|	751	0	PREDICTED: Fragaria vesca subsp. vesca uncharacterized LOC101299177 (LOC101299177), mRNA	--	--	--	--	--	--	--	--	--	--	--	--	--	--	-	-	GO:0009506//plasmodesma
CL1134.Contig3_All	2645	17	0.4256	7	0.1682	gi|470122172|ref|XP_004297121.1|	891.3	0	PREDICTED: uncharacterized protein LOC101299177 [Fragaria vesca subsp. vesca]	gi|470122171|ref|XM_004297073.1|	751	0	PREDICTED: Fragaria vesca subsp. vesca uncharacterized LOC101299177 (LOC101299177), mRNA	--	--	--	--	--	--	--	--	--	--	--	--	--	--	-	-	GO:0009506//plasmodesma
CL1134.Contig4_All	2623	9	0.2272	4	0.0969	gi|462422611|gb|EMJ26874.1|	67.4	0	hypothetical protein PRUPE_ppa002744mg [Prunus persica]	gi|470122171|ref|XM_004297073.1|	876	0	PREDICTED: Fragaria vesca subsp. vesca uncharacterized LOC101299177 (LOC101299177), mRNA	--	--	--	--	--	--	--	--	--	--	--	--	--	--	-	-	GO:0009506//plasmodesma
CL1134.Contig5_All	2450	9	0.2433	5	0.1297	gi|470122172|ref|XP_004297121.1|	372.5	0	PREDICTED: uncharacterized protein LOC101299177 [Fragaria vesca subsp. vesca]	gi|470122171|ref|XM_004297073.1|	751	0	PREDICTED: Fragaria vesca subsp. vesca uncharacterized LOC101299177 (LOC101299177), mRNA	--	--	--	--	--	--	--	--	--	--	--	--	--	--	-	-	-
CL1134.Contig6_All	2422	11	0.3007	7	0.1837	gi|470122172|ref|XP_004297121.1|	72	0	PREDICTED: uncharacterized protein LOC101299177 [Fragaria vesca subsp. vesca]	gi|470122171|ref|XM_004297073.1|	751	0	PREDICTED: Fragaria vesca subsp. vesca uncharacterized LOC101299177 (LOC101299177), mRNA	--	--	--	--	--	--	--	--	--	--	--	--	--	--	-	-	-
CL1135.Contig1_All	2081	18	0.5728	11	0.336	--	--	--	--	--	--	--	--	--	--	--	--	--	--	--	--	--	--	--	--	--	--	-	-	-
CL1135.Contig10_All	1937	40	1.3674	29	0.9517	--	--	--	--	--	--	--	--	--	--	--	--	--	--	--	--	--	--	--	--	--	--	-	-	-
CL1135.Contig11_All	1709	6	0.2325	7	0.2604	--	--	--	--	--	--	--	--	--	--	--	--	--	--	--	--	--	--	--	--	--	--	-	-	-
CL1135.Contig2_All	1844	14	0.5027	5	0.1724	--	--	--	--	--	--	--	--	--	--	--	--	--	--	--	--	--	--	--	--	--	--	-	-	-
CL1135.Contig3_All	1632	6	0.2434	5	0.1947	--	--	--	--	--	--	--	--	--	--	--	--	--	--	--	--	--	--	--	--	--	--	-	-	-
CL1135.Contig4_All	1882	18	0.6333	15	0.5066	--	--	--	--	--	--	--	--	--	--	--	--	--	--	--	--	--	--	--	--	--	--	-	-	-
CL1135.Contig5_All	1786	13	0.482	9	0.3203	--	--	--	--	--	--	--	--	--	--	--	--	--	--	--	--	--	--	--	--	--	--	-	-	-
CL1135.Contig6_All	1536	21	0.9053	16	0.6621	--	--	--	--	--	--	--	--	--	--	--	--	--	--	--	--	--	--	--	--	--	--	-	-	-
CL1135.Contig7_All	2078	13	0.4143	5	0.1529	--	--	--	--	--	--	--	--	--	--	--	--	--	--	--	--	--	--	--	--	--	--	-	-	-
CL1135.Contig8_All	1037	20	1.2771	22	1.3485	--	--	--	--	--	--	--	--	--	--	--	--	--	--	--	--	--	--	--	--	--	--	-	-	-
CL1135.Contig9_All	1613	17	0.6979	10	0.3941	--	--	--	--	--	--	--	--	--	--	--	--	--	--	--	--	--	--	--	--	--	--	-	-	-
CL1136.Contig1_All	2198	3063	92.2779	3080	89.0729	gi|470129242|ref|XP_004300534.1|	1120.5	0	PREDICTED: serine/threonine-protein phosphatase 2A 65 kDa regulatory subunit A beta isoform-like [Fragaria vesca subsp. vesca]	gi|470129241|ref|XM_004300486.1|	2775	0	PREDICTED: Fragaria vesca subsp. vesca serine/threonine-protein phosphatase 2A 65 kDa regulatory subunit A beta isoform-like (LOC101299481), mRNA	sp|Q38950|2AAB_ARATH	1046	0	Serine/threonine-protein phosphatase 2A 65 kDa regulatory subunit A beta isoform OS=Arabidopsis thaliana GN=PP2AA2 PE=1 SV=2	--	--	--	--	--	K03456	0	1082	rcu:RCOM_1617360	protein phosphatase 2 (formerly 2A), regulatory subunit A	GO:0009789//positive regulation of abscisic acid mediated signaling pathway;GO:0016049//cell growth;GO:0042325//regulation of phosphorylation;GO:0009926//auxin polar transport;GO:0000902//cell morphogenesis;GO:0010119//regulation of stomatal movement;GO:0048193//Golgi vesicle transport;GO:0009723//response to ethylene stimulus;GO:0046686//response to cadmium ion	GO:0008601//protein phosphatase type 2A regulator activity	GO:0005829//cytosol;GO:0005618//cell wall;GO:0005886//plasma membrane
CL1136.Contig2_All	2382	5049	140.36	4821	128.652	gi|470122184|ref|XP_004297127.1|	1144.4	0	PREDICTED: serine/threonine-protein phosphatase 2A 65 kDa regulatory subunit A beta isoform-like [Fragaria vesca subsp. vesca]	gi|470122183|ref|XM_004297079.1|	3180	0	PREDICTED: Fragaria vesca subsp. vesca serine/threonine-protein phosphatase 2A 65 kDa regulatory subunit A beta isoform-like (LOC101300814), mRNA	sp|Q38950|2AAB_ARATH	1084	0	Serine/threonine-protein phosphatase 2A 65 kDa regulatory subunit A beta isoform OS=Arabidopsis thaliana GN=PP2AA2 PE=1 SV=2	SPAC27F1.09c	51.2	8e-06	COG5181	U2 snRNP spliceosome subunit	K03456	0	1105	rcu:RCOM_0353450	protein phosphatase 2 (formerly 2A), regulatory subunit A	GO:0009789//positive regulation of abscisic acid mediated signaling pathway;GO:0016049//cell growth;GO:0042325//regulation of phosphorylation;GO:0009926//auxin polar transport;GO:0000902//cell morphogenesis;GO:0010119//regulation of stomatal movement;GO:0048193//Golgi vesicle transport;GO:0009723//response to ethylene stimulus;GO:0046686//response to cadmium ion	GO:0008601//protein phosphatase type 2A regulator activity	GO:0005829//cytosol;GO:0005618//cell wall;GO:0005886//plasma membrane
CL1137.Contig1_All	653	11	1.1155	18	1.7522	gi|470127065|ref|XP_004299499.1|	209.5	3e-53	PREDICTED: N-alpha-acetyltransferase 40-like [Fragaria vesca subsp. vesca]	gi|470127064|ref|XM_004299451.1|	414	1e-113	PREDICTED: Fragaria vesca subsp. vesca N-alpha-acetyltransferase 40-like (LOC101297932), mRNA	--	--	--	--	--	--	--	--	--	--	--	--	--	--	-	GO:0008080//N-acetyltransferase activity	-
CL1137.Contig2_All	330	0	0	1	0.1926	gi|470127065|ref|XP_004299499.1|	178.3	3e-44	PREDICTED: N-alpha-acetyltransferase 40-like [Fragaria vesca subsp. vesca]	gi|470127064|ref|XM_004299451.1|	343	7e-92	PREDICTED: Fragaria vesca subsp. vesca N-alpha-acetyltransferase 40-like (LOC101297932), mRNA	--	--	--	--	--	--	--	--	--	--	--	--	--	--	-	GO:0008080//N-acetyltransferase activity	-
CL1138.Contig1_All	367	3	0.5413	3	0.5196	--	--	--	--	--	--	--	--	--	--	--	--	--	--	--	--	--	--	--	--	--	--	-	-	-
CL1138.Contig2_All	1928	75	2.5759	92	3.0332	gi|470142553|ref|XP_004306969.1|	330.1	8e-89	PREDICTED: uncharacterized protein LOC101309769 [Fragaria vesca subsp. vesca]	gi|470142552|ref|XM_004306921.1|	900	0	PREDICTED: Fragaria vesca subsp. vesca uncharacterized LOC101309769 (LOC101309769), mRNA	--	--	--	--	--	--	--	--	--	--	--	--	--	--	-	-	-
CL1138.Contig3_All	895	6	0.4439	11	0.7813	gi|470142553|ref|XP_004306969.1|	330.1	3e-89	PREDICTED: uncharacterized protein LOC101309769 [Fragaria vesca subsp. vesca]	gi|470142552|ref|XM_004306921.1|	900	0	PREDICTED: Fragaria vesca subsp. vesca uncharacterized LOC101309769 (LOC101309769), mRNA	--	--	--	--	--	--	--	--	--	--	--	--	--	--	-	-	-
CL1139.Contig1_All	268	7	1.7296	5	1.1859	gi|470104304|ref|XP_004288548.1|	169.1	1e-41	PREDICTED: long chain acyl-CoA synthetase 1-like [Fragaria vesca subsp. vesca]	gi|470106374|ref|XM_004289500.1|	349	9e-94	PREDICTED: Fragaria vesca subsp. vesca long chain acyl-CoA synthetase 1-like (LOC101292749), mRNA	sp|O22898|LACS1_ARATH	134	1e-32	Long chain acyl-CoA synthetase 1 OS=Arabidopsis thaliana GN=LACS1 PE=2 SV=1	SPBP4H10.11c	58.2	4e-09	COG1022	Long-chain acyl-CoA synthetases (AMP-forming)	K01897	6e-36	146	vvi:100248587	long-chain acyl-CoA synthetase [EC:6.2.1.3]	GO:0010025//wax biosynthetic process;GO:0034976//response to endoplasmic reticulum stress;GO:0010103//stomatal complex morphogenesis;GO:0009627//systemic acquired resistance;GO:0010143//cutin biosynthetic process;GO:0001676//long-chain fatty acid metabolic process	GO:0004467//long-chain fatty acid-CoA ligase activity;GO:0031957//very long-chain fatty acid-CoA ligase activity	GO:0005783//endoplasmic reticulum;GO:0005634//nucleus
CL1139.Contig2_All	2419	310	8.486	365	9.5913	gi|470104304|ref|XP_004288548.1|	1260.7	0	PREDICTED: long chain acyl-CoA synthetase 1-like [Fragaria vesca subsp. vesca]	gi|470104303|ref|XM_004288500.1|	2688	0	PREDICTED: Fragaria vesca subsp. vesca long chain acyl-CoA synthetase 1-like (LOC101309091), mRNA	sp|O22898|LACS1_ARATH	969	0	Long chain acyl-CoA synthetase 1 OS=Arabidopsis thaliana GN=LACS1 PE=2 SV=1	SPBP4H10.11c	315	3e-85	COG1022	Long-chain acyl-CoA synthetases (AMP-forming)	K01897	0	1055	gmx:100818394	long-chain acyl-CoA synthetase [EC:6.2.1.3]	GO:0010025//wax biosynthetic process;GO:0034976//response to endoplasmic reticulum stress;GO:0010103//stomatal complex morphogenesis;GO:0009627//systemic acquired resistance;GO:0010143//cutin biosynthetic process;GO:0001676//long-chain fatty acid metabolic process	GO:0004467//long-chain fatty acid-CoA ligase activity;GO:0031957//very long-chain fatty acid-CoA ligase activity	GO:0005783//endoplasmic reticulum;GO:0005634//nucleus
CL114.Contig1_All	2096	223	7.0452	226	6.8539	gi|462405619|gb|EMJ11083.1|	1024.6	0	hypothetical protein PRUPE_ppa003999mg [Prunus persica]	gi|470127226|ref|XM_004299529.1|	2327	0	PREDICTED: Fragaria vesca subsp. vesca nucleobase-ascorbate transporter 6-like (LOC101296665), mRNA	sp|Q27GI3|NAT6_ARATH	944	0	Nucleobase-ascorbate transporter 6 OS=Arabidopsis thaliana GN=NAT6 PE=2 SV=2	PAB1838	164	7e-40	COG2233	Xanthine/uracil permeases	K14611	0	951	pop:POPTR_570060	solute carrier family 23 (nucleobase transporter), member 1/2	GO:0055085//transmembrane transport	GO:0022857//transmembrane transporter activity	GO:0005773//vacuole;GO:0009506//plasmodesma;GO:0005783//endoplasmic reticulum;GO:0005618//cell wall;GO:0005886//plasma membrane
CL114.Contig2_All	1151	57	3.2793	95	5.2465	gi|470123288|ref|XP_004297660.1|	542.3	5e-153	PREDICTED: nucleobase-ascorbate transporter 6-like [Fragaria vesca subsp. vesca]	gi|470123287|ref|XM_004297612.1|	1247	0	PREDICTED: Fragaria vesca subsp. vesca nucleobase-ascorbate transporter 6-like (LOC101291817), mRNA	sp|Q0WPE9|NAT7_ARATH	459	1e-129	Nucleobase-ascorbate transporter 7 OS=Arabidopsis thaliana GN=NAT7 PE=2 SV=2	PAB1838	85.9	1e-16	COG2233	Xanthine/uracil permeases	K14611	6e-121	432	pop:POPTR_570060	solute carrier family 23 (nucleobase transporter), member 1/2	GO:0055085//transmembrane transport	GO:0022857//transmembrane transporter activity	GO:0009506//plasmodesma;GO:0005886//plasma membrane
CL114.Contig3_All	2076	248	7.9105	234	7.1649	gi|462405619|gb|EMJ11083.1|	1024.6	0	hypothetical protein PRUPE_ppa003999mg [Prunus persica]	gi|470127226|ref|XM_004299529.1|	2319	0	PREDICTED: Fragaria vesca subsp. vesca nucleobase-ascorbate transporter 6-like (LOC101296665), mRNA	sp|Q27GI3|NAT6_ARATH	944	0	Nucleobase-ascorbate transporter 6 OS=Arabidopsis thaliana GN=NAT6 PE=2 SV=2	PAB1838	164	7e-40	COG2233	Xanthine/uracil permeases	K14611	0	951	pop:POPTR_570060	solute carrier family 23 (nucleobase transporter), member 1/2	GO:0055085//transmembrane transport	GO:0022857//transmembrane transporter activity	GO:0005773//vacuole;GO:0009506//plasmodesma;GO:0005783//endoplasmic reticulum;GO:0005618//cell wall;GO:0005886//plasma membrane
CL1140.Contig1_All	485	15	2.048	15	1.9659	gi|470113590|ref|XP_004293006.1|	154.1	8e-37	PREDICTED: uncharacterized protein LOC101302429 [Fragaria vesca subsp. vesca]	gi|470113589|ref|XM_004292958.1|	371	1e-100	PREDICTED: Fragaria vesca subsp. vesca uncharacterized LOC101302429 (LOC101302429), mRNA	sp|O81905|SD18_ARATH	92.8	9e-20	Receptor-like serine/threonine-protein kinase SD1-8 OS=Arabidopsis thaliana GN=SD18 PE=1 SV=1	--	--	--	--	--	--	--	--	--	--	GO:0009987//cellular process	GO:0004672//protein kinase activity	-
CL1140.Contig2_All	573	17	1.9646	18	1.9968	gi|470113588|ref|XP_004293005.1|	293.1	1e-78	PREDICTED: G-type lectin S-receptor-like serine/threonine-protein kinase B120-like [Fragaria vesca subsp. vesca]	gi|470113587|ref|XM_004292957.1|	458	1e-126	PREDICTED: Fragaria vesca subsp. vesca G-type lectin S-receptor-like serine/threonine-protein kinase B120-like (LOC101302138), mRNA	sp|O81832|Y4729_ARATH	55.5	2e-08	G-type lectin S-receptor-like serine/threonine-protein kinase At4g27290 OS=Arabidopsis thaliana GN=At4g27290 PE=3 SV=4	--	--	--	--	--	--	--	--	--	--	-	GO:0016772//transferase activity, transferring phosphorus-containing groups	-
CL1140.Contig3_All	975	45	3.0562	40	2.6078	gi|470113588|ref|XP_004293005.1|	476.5	2e-133	PREDICTED: G-type lectin S-receptor-like serine/threonine-protein kinase B120-like [Fragaria vesca subsp. vesca]	gi|470113587|ref|XM_004292957.1|	916	0	PREDICTED: Fragaria vesca subsp. vesca G-type lectin S-receptor-like serine/threonine-protein kinase B120-like (LOC101302138), mRNA	sp|Q9SXB8|Y1133_ARATH	313	7e-86	G-type lectin S-receptor-like serine/threonine-protein kinase At1g11330 OS=Arabidopsis thaliana GN=At1g11330 PE=1 SV=3	SA1063_1	86.3	7e-17	COG0515	Serine/threonine protein kinase	K13430	3e-42	170	zma:100283091	serine/threonine-protein kinase PBS1 [EC:2.7.11.1]	GO:0016310//phosphorylation	GO:0004672//protein kinase activity;GO:0000166//nucleotide binding	-
CL1140.Contig4_All	2345	67	1.892	82	2.2228	gi|470113590|ref|XP_004293006.1|	1022.3	0	PREDICTED: uncharacterized protein LOC101302429 [Fragaria vesca subsp. vesca]	gi|470113589|ref|XM_004292958.1|	1818	0	PREDICTED: Fragaria vesca subsp. vesca uncharacterized LOC101302429 (LOC101302429), mRNA	sp|O81905|SD18_ARATH	510	2e-144	Receptor-like serine/threonine-protein kinase SD1-8 OS=Arabidopsis thaliana GN=SD18 PE=1 SV=1	BS_yloP_1	98.6	4e-20	COG0515	Serine/threonine protein kinase	K04733	4e-59	228	smo:SELMODRAFT_159261	interleukin-1 receptor-associated kinase 4 [EC:2.7.11.1]	GO:0009987//cellular process	GO:0016301//kinase activity	-
CL1140.Contig5_All	335	2	0.3953	4	0.759	gi|470113584|ref|XP_004293003.1|	206.1	1e-52	PREDICTED: G-type lectin S-receptor-like serine/threonine-protein kinase B120-like [Fragaria vesca subsp. vesca]	gi|470113583|ref|XM_004292955.1|	450	1e-124	PREDICTED: Fragaria vesca subsp. vesca G-type lectin S-receptor-like serine/threonine-protein kinase B120-like (LOC101301558), mRNA	sp|P0DH86|SRK_ARATH	135	6e-33	G-type lectin S-receptor-like serine/threonine-protein kinase SRK OS=Arabidopsis thaliana GN=SRK PE=2 SV=1	lin1934_1	48.1	4e-06	COG0515	Serine/threonine protein kinase	K13417	5e-14	73.9	aly:ARALYDRAFT_899604	somatic embryogenesis receptor kinase 4 [EC:2.7.10.1 2.7.11.1]	GO:0016310//phosphorylation	GO:0004672//protein kinase activity;GO:0000166//nucleotide binding	-
CL1141.Contig1_All	3106	1850	39.4411	1886	38.5978	gi|470101892|ref|XP_004287401.1|	533.9	6e-150	PREDICTED: chloroplast processing peptidase-like [Fragaria vesca subsp. vesca]	gi|470101891|ref|XM_004287353.1|	944	0	PREDICTED: Fragaria vesca subsp. vesca chloroplast processing peptidase-like (LOC101296317), mRNA	sp|Q8H0W1|PLSP1_ARATH	377	3e-104	Chloroplast processing peptidase OS=Arabidopsis thaliana GN=PLSP1 PE=2 SV=2	sll0716	181	7e-45	COG0681	Signal peptidase I	K03100	2e-117	422	vvi:100252527	signal peptidase I [EC:3.4.21.89]	-	GO:0016787//hydrolase activity	GO:0016020//membrane
CL1141.Contig2_All	1547	505	21.6162	487	20.0106	gi|470101890|ref|XP_004287400.1|	523.9	3e-147	PREDICTED: uncharacterized protein LOC101296029 [Fragaria vesca subsp. vesca]	gi|470101889|ref|XM_004287352.1|	823	0	PREDICTED: Fragaria vesca subsp. vesca uncharacterized LOC101296029 (LOC101296029), mRNA	--	--	--	--	--	--	--	--	--	--	--	--	--	--	-	-	-
CL1141.Contig3_All	1474	390	17.5205	415	17.8967	gi|470101890|ref|XP_004287400.1|	501.5	1e-140	PREDICTED: uncharacterized protein LOC101296029 [Fragaria vesca subsp. vesca]	gi|470101889|ref|XM_004287352.1|	811	0	PREDICTED: Fragaria vesca subsp. vesca uncharacterized LOC101296029 (LOC101296029), mRNA	--	--	--	--	--	--	--	--	--	--	--	--	--	--	-	-	-
CL1142.Contig1_All	2250	20	0.5886	18	0.5085	gi|470101453|ref|XP_004287187.1|	407.1	0	PREDICTED: poly(ADP-ribose) glycohydrolase 1-like [Fragaria vesca subsp. vesca]	gi|470137904|ref|XM_004304652.1|	801	0	PREDICTED: Fragaria vesca subsp. vesca poly(ADP-ribose) glycohydrolase 1-like (LOC101295064), mRNA	sp|Q9SKB3|PARG1_ARATH	353	1e-176	Poly(ADP-ribose) glycohydrolase 1 OS=Arabidopsis thaliana GN=PARG1 PE=1 SV=2	--	--	--	--	--	K07759	0	389	gmx:100793905	poly(ADP-ribose) glycohydrolase [EC:3.2.1.143]	GO:0009414//response to water deprivation;GO:0005975//carbohydrate metabolic process;GO:0006979//response to oxidative stress;GO:0090332//stomatal closure;GO:0006970//response to osmotic stress;GO:0050832//defense response to fungus	GO:0004649//poly(ADP-ribose) glycohydrolase activity	GO:0005634//nucleus
CL1142.Contig2_All	2553	70	1.8156	62	1.5437	gi|470101453|ref|XP_004287187.1|	839.3	0	PREDICTED: poly(ADP-ribose) glycohydrolase 1-like [Fragaria vesca subsp. vesca]	gi|470137904|ref|XM_004304652.1|	957	0	PREDICTED: Fragaria vesca subsp. vesca poly(ADP-ribose) glycohydrolase 1-like (LOC101295064), mRNA	sp|Q9SKB3|PARG1_ARATH	627	7e-180	Poly(ADP-ribose) glycohydrolase 1 OS=Arabidopsis thaliana GN=PARG1 PE=1 SV=2	--	--	--	--	--	K07759	0	715	gmx:100793905	poly(ADP-ribose) glycohydrolase [EC:3.2.1.143]	GO:0009414//response to water deprivation;GO:0006979//response to oxidative stress;GO:0090332//stomatal closure;GO:0006970//response to osmotic stress;GO:0050832//defense response to fungus;GO:0008152//metabolic process	GO:0004649//poly(ADP-ribose) glycohydrolase activity	GO:0005634//nucleus
CL1143.Contig1_All	2804	76	1.7948	64	1.4509	gi|470136196|ref|XP_004303883.1|	1590.1	0	PREDICTED: vacuolar protein sorting-associated protein 16 homolog [Fragaria vesca subsp. vesca]	gi|470136195|ref|XM_004303835.1|	2601	0	PREDICTED: Fragaria vesca subsp. vesca vacuolar protein sorting-associated protein 16 homolog (LOC101312072), mRNA	--	--	--	--	--	--	--	--	--	K11323	2e-06	53.5	vcn:VOLCADRAFT_121342	histone arginine demethylase JMJD6 [EC:1.14.11.-]	GO:0010413//glucuronoxylan metabolic process;GO:0016926//protein desumoylation;GO:0006623//protein targeting to vacuole;GO:0010228//vegetative to reproductive phase transition of meristem;GO:0045492//xylan biosynthetic process;GO:0007030//Golgi organization;GO:0007033//vacuole organization;GO:0050665//hydrogen peroxide biosynthetic process;GO:0006487//protein N-linked glycosylation	-	GO:0009705//plant-type vacuole membrane
CL1143.Contig2_All	2817	41	0.9638	42	0.9477	gi|462411083|gb|EMJ16132.1|	777.7	0	hypothetical protein PRUPE_ppa001364mg [Prunus persica]	gi|470136195|ref|XM_004303835.1|	2547	0	PREDICTED: Fragaria vesca subsp. vesca vacuolar protein sorting-associated protein 16 homolog (LOC101312072), mRNA	--	--	--	--	--	--	--	--	--	K11323	9e-06	51.2	vcn:VOLCADRAFT_121342	histone arginine demethylase JMJD6 [EC:1.14.11.-]	GO:0010413//glucuronoxylan metabolic process;GO:0016926//protein desumoylation;GO:0006623//protein targeting to vacuole;GO:0010228//vegetative to reproductive phase transition of meristem;GO:0045492//xylan biosynthetic process;GO:0007030//Golgi organization;GO:0007033//vacuole organization;GO:0050665//hydrogen peroxide biosynthetic process;GO:0006487//protein N-linked glycosylation	-	GO:0009705//plant-type vacuole membrane
CL1143.Contig3_All	940	22	1.5498	26	1.7582	gi|470136196|ref|XP_004303883.1|	517.3	1e-145	PREDICTED: vacuolar protein sorting-associated protein 16 homolog [Fragaria vesca subsp. vesca]	gi|470136195|ref|XM_004303835.1|	908	0	PREDICTED: Fragaria vesca subsp. vesca vacuolar protein sorting-associated protein 16 homolog (LOC101312072), mRNA	--	--	--	--	XF1267	51.2	2e-06	COG5297	Cellobiohydrolase A (1,4-beta-cellobiosidase A)	K11323	9e-08	55.8	vcn:VOLCADRAFT_121342	histone arginine demethylase JMJD6 [EC:1.14.11.-]	GO:0010413//glucuronoxylan metabolic process;GO:0016926//protein desumoylation;GO:0006623//protein targeting to vacuole;GO:0010228//vegetative to reproductive phase transition of meristem;GO:0045492//xylan biosynthetic process;GO:0007030//Golgi organization;GO:0007033//vacuole organization;GO:0050665//hydrogen peroxide biosynthetic process;GO:0006487//protein N-linked glycosylation	-	GO:0009705//plant-type vacuole membrane
CL1144.Contig1_All	457	5	0.7245	8	1.1127	--	--	--	--	--	--	--	--	--	--	--	--	--	--	--	--	--	--	--	--	--	--	-	-	-
CL1144.Contig2_All	450	3	0.4415	7	0.9888	--	--	--	--	--	--	--	--	--	--	--	--	--	--	--	--	--	--	--	--	--	--	-	-	-
CL1144.Contig3_All	445	12	1.7857	9	1.2856	--	--	--	--	--	--	--	--	--	--	--	--	--	--	--	--	--	--	--	--	--	--	-	-	-
CL1144.Contig4_All	489	10	1.3542	9	1.1699	--	--	--	--	--	--	--	--	--	--	--	--	--	--	--	--	--	--	--	--	--	--	-	-	-
CL1144.Contig5_All	461	5	0.7182	15	2.0683	--	--	--	--	--	--	--	--	--	--	--	--	--	--	--	--	--	--	--	--	--	--	-	-	-
CL1144.Contig6_All	542	3	0.3665	7	0.821	--	--	--	--	--	--	--	--	--	--	--	--	--	--	--	--	--	--	--	--	--	--	-	-	-
CL1145.Contig1_All	273	2	0.4851	10	2.3284	--	--	--	--	--	--	--	--	--	--	--	--	--	--	--	--	--	--	--	--	--	--	-	-	-
CL1145.Contig2_All	1886	2442	85.7398	2775	93.5284	gi|470103691|ref|XP_004288265.1|	837.4	0	PREDICTED: galactomannan galactosyltransferase 1-like [Fragaria vesca subsp. vesca]	gi|470103690|ref|XM_004288217.1|	1132	0	PREDICTED: Fragaria vesca subsp. vesca galactomannan galactosyltransferase 1-like (LOC101291758), mRNA	sp|Q564G7|GMGT1_CYATE	603	1e-172	Galactomannan galactosyltransferase 1 OS=Cyamopsis tetragonoloba GN=GMGT1 PE=1 SV=1	--	--	--	--	--	K08238	3e-91	334	smo:SELMODRAFT_268491	xyloglucan 6-xylosyltransferase [EC:2.4.2.39]	-	GO:0016758//transferase activity, transferring hexosyl groups	GO:0016021//integral to membrane
CL1146.Contig1_All	1293	7	0.3585	12	0.5899	--	--	--	--	--	--	--	--	--	--	--	--	--	--	--	--	--	--	--	--	--	--	-	-	-
CL1146.Contig2_All	1348	23	1.1298	53	2.4992	--	--	--	--	--	--	--	--	--	--	--	--	--	--	--	--	--	--	--	--	--	--	-	-	-
CL1146.Contig3_All	1414	16	0.7493	19	0.8541	--	--	--	--	--	--	--	--	--	--	--	--	--	--	--	--	--	--	--	--	--	--	-	-	-
CL1146.Contig4_All	1041	1	0.0636	7	0.4274	--	--	--	--	--	--	--	--	--	--	--	--	--	--	--	--	--	--	--	--	--	--	-	-	-
CL1146.Contig5_All	1102	3	0.1803	2	0.1154	--	--	--	--	--	--	--	--	--	--	--	--	--	--	--	--	--	--	--	--	--	--	-	-	-
CL1146.Contig6_All	1176	2	0.1126	6	0.3243	--	--	--	--	--	--	--	--	--	--	--	--	--	--	--	--	--	--	--	--	--	--	-	-	-
CL1146.Contig7_All	1201	24	1.3233	11	0.5822	--	--	--	--	--	--	--	--	--	--	--	--	--	--	--	--	--	--	--	--	--	--	-	-	-
CL1147.Contig1_All	1977	311	10.4167	331	10.6425	gi|470127268|ref|XP_004299596.1|	806.2	0	PREDICTED: uncharacterized protein LOC101302655 [Fragaria vesca subsp. vesca]	gi|470127267|ref|XM_004299548.1|	478	1e-131	PREDICTED: Fragaria vesca subsp. vesca uncharacterized LOC101302655 (LOC101302655), mRNA	--	--	--	--	VCA0754	51.2	6e-06	COG3675	Predicted lipase	--	--	--	--	--	GO:0009987//cellular process;GO:0044699;GO:0045087//innate immune response	-	-
CL1147.Contig2_All	994	43	2.8646	37	2.3661	gi|470127268|ref|XP_004299596.1|	374	2e-102	PREDICTED: uncharacterized protein LOC101302655 [Fragaria vesca subsp. vesca]	gi|470127267|ref|XM_004299548.1|	478	1e-132	PREDICTED: Fragaria vesca subsp. vesca uncharacterized LOC101302655 (LOC101302655), mRNA	--	--	--	--	--	--	--	--	--	--	--	--	--	--	-	-	-
CL1147.Contig3_All	1966	608	20.4785	702	22.6974	gi|470127268|ref|XP_004299596.1|	812.4	0	PREDICTED: uncharacterized protein LOC101302655 [Fragaria vesca subsp. vesca]	gi|470127267|ref|XM_004299548.1|	755	0	PREDICTED: Fragaria vesca subsp. vesca uncharacterized LOC101302655 (LOC101302655), mRNA	--	--	--	--	--	--	--	--	--	--	--	--	--	--	GO:0009987//cellular process;GO:0044699;GO:0045087//innate immune response	-	-
CL1148.Contig1_All	3140	67	1.4129	81	1.6398	gi|470123017|ref|XP_004297533.1|	1652.5	0	PREDICTED: ribonuclease J 1-like [Fragaria vesca subsp. vesca]	gi|470123016|ref|XM_004297485.1|	3745	0	PREDICTED: Fragaria vesca subsp. vesca ribonuclease J 1-like (LOC101299666), mRNA	sp|O80450|TGT3B_ARATH	64.7	3e-10	Trihelix transcription factor GT-3b OS=Arabidopsis thaliana GN=GT-3B PE=1 SV=1	BH2398	305	4e-82	COG0595	Predicted hydrolase of the metallo-beta-lactamase superfamily	K07021	3e-157	554	olu:OSTLU_2719		GO:0045333//cellular respiration;GO:0009793//embryo development ending in seed dormancy;GO:0015979//photosynthesis	GO:0046872//metal ion binding;GO:0016788//hydrolase activity, acting on ester bonds;GO:0003677//DNA binding;GO:0003682//chromatin binding;GO:0003723//RNA binding	GO:0009507//chloroplast
CL1148.Contig2_All	3160	14	0.2934	24	0.4828	gi|470123017|ref|XP_004297533.1|	1652.5	0	PREDICTED: ribonuclease J 1-like [Fragaria vesca subsp. vesca]	gi|470123016|ref|XM_004297485.1|	3745	0	PREDICTED: Fragaria vesca subsp. vesca ribonuclease J 1-like (LOC101299666), mRNA	sp|O80450|TGT3B_ARATH	64.7	3e-10	Trihelix transcription factor GT-3b OS=Arabidopsis thaliana GN=GT-3B PE=1 SV=1	BH2398	305	4e-82	COG0595	Predicted hydrolase of the metallo-beta-lactamase superfamily	K07021	3e-157	554	olu:OSTLU_2719		GO:0045333//cellular respiration;GO:0009793//embryo development ending in seed dormancy;GO:0015979//photosynthesis	GO:0046872//metal ion binding;GO:0016788//hydrolase activity, acting on ester bonds;GO:0003677//DNA binding;GO:0003682//chromatin binding;GO:0003723//RNA binding	GO:0009507//chloroplast
CL1149.Contig1_All	4225	446	6.9902	402	6.0481	gi|470129244|ref|XP_004300535.1|	2319.7	0	PREDICTED: coatomer subunit alpha-1-like [Fragaria vesca subsp. vesca]	gi|470129243|ref|XM_004300487.1|	5223	0	PREDICTED: Fragaria vesca subsp. vesca coatomer subunit alpha-1-like (LOC101299769), mRNA	sp|Q94A40|COPA1_ARATH	2138	0	Coatomer subunit alpha-1 OS=Arabidopsis thaliana GN=At1g62020 PE=1 SV=2	ECU01g1290	290	2e-77	COG2319	FOG: WD40 repeat	K05236	0	2242	rcu:RCOM_1449180	coatomer protein complex, subunit alpha (xenin)	GO:0009630//gravitropism;GO:0051788//response to misfolded protein;GO:0000226//microtubule cytoskeleton organization;GO:0009853//photorespiration;GO:0000911//cytokinesis by cell plate formation;GO:0080129//proteasome core complex assembly;GO:0006886//intracellular protein transport;GO:0006511//ubiquitin-dependent protein catabolic process;GO:0030244//cellulose biosynthetic process;GO:0006888//ER …	GO:0005198//structural molecule activity;GO:0005215//transporter activity;GO:0016905//myosin heavy chain kinase activity	GO:0080008//Cul4-RING ubiquitin ligase complex;GO:0005829//cytosol;GO:0030126//COPI vesicle coat;GO:0005886//plasma membrane
CL1149.Contig2_All	4275	574	8.8911	506	7.5238	gi|470129244|ref|XP_004300535.1|	2321.2	0	PREDICTED: coatomer subunit alpha-1-like [Fragaria vesca subsp. vesca]	gi|470129243|ref|XM_004300487.1|	5277	0	PREDICTED: Fragaria vesca subsp. vesca coatomer subunit alpha-1-like (LOC101299769), mRNA	sp|Q94A40|COPA1_ARATH	2139	0	Coatomer subunit alpha-1 OS=Arabidopsis thaliana GN=At1g62020 PE=1 SV=2	ECU01g1290	290	2e-77	COG2319	FOG: WD40 repeat	K05236	0	2243	rcu:RCOM_1449180	coatomer protein complex, subunit alpha (xenin)	GO:0009630//gravitropism;GO:0051788//response to misfolded protein;GO:0000226//microtubule cytoskeleton organization;GO:0009853//photorespiration;GO:0000911//cytokinesis by cell plate formation;GO:0080129//proteasome core complex assembly;GO:0006886//intracellular protein transport;GO:0006511//ubiquitin-dependent protein catabolic process;GO:0030244//cellulose biosynthetic process;GO:0006888//ER …	GO:0005198//structural molecule activity;GO:0005215//transporter activity;GO:0016905//myosin heavy chain kinase activity	GO:0080008//Cul4-RING ubiquitin ligase complex;GO:0005829//cytosol;GO:0030126//COPI vesicle coat;GO:0005886//plasma membrane
CL1149.Contig3_All	3010	4378	96.3136	3701	78.1583	gi|462409161|gb|EMJ14495.1|	63.5	2e-08	hypothetical protein PRUPE_ppa000388mg [Prunus persica]	gi|470115586|ref|XM_004293930.1|	4353	0	PREDICTED: Fragaria vesca subsp. vesca coatomer subunit alpha-1-like (LOC101305829), mRNA	sp|Q94A40|COPA1_ARATH	1664	0	Coatomer subunit alpha-1 OS=Arabidopsis thaliana GN=At1g62020 PE=1 SV=2	ECU01g1290	139	3e-32	COG2319	FOG: WD40 repeat	K05236	0	1805	vvi:100253944	coatomer protein complex, subunit alpha (xenin)	GO:0030244//cellulose biosynthetic process;GO:0006888//ER to Golgi vesicle-mediated transport;GO:0009630//gravitropism;GO:0006886//intracellular protein transport	GO:0016905//myosin heavy chain kinase activity;GO:0005215//transporter activity;GO:0005198//structural molecule activity	GO:0030126//COPI vesicle coat;GO:0005829//cytosol;GO:0080008//Cul4-RING ubiquitin ligase complex;GO:0005886//plasma membrane
CL115.Contig1_All	1976	96	3.2171	105	3.3777	gi|470136788|ref|XP_004304165.1|	694.9	0	PREDICTED: EVI5-like protein-like [Fragaria vesca subsp. vesca]	gi|470136787|ref|XM_004304117.1|	1731	0	PREDICTED: Fragaria vesca subsp. vesca EVI5-like protein-like (LOC101300370), mRNA	--	--	--	--	YOL112w	128	3e-29	COG5210	GTPase-activating protein	--	--	--	--	--	GO:0032851//positive regulation of Rab GTPase activity	GO:0005097//Rab GTPase activator activity	GO:0005737//cytoplasm
CL115.Contig2_All	1995	122	4.0494	115	3.6642	gi|470136788|ref|XP_004304165.1|	694.9	0	PREDICTED: EVI5-like protein-like [Fragaria vesca subsp. vesca]	gi|470136787|ref|XM_004304117.1|	1731	0	PREDICTED: Fragaria vesca subsp. vesca EVI5-like protein-like (LOC101300370), mRNA	--	--	--	--	YOL112w	128	3e-29	COG5210	GTPase-activating protein	--	--	--	--	--	GO:0032851//positive regulation of Rab GTPase activity	GO:0005097//Rab GTPase activator activity	GO:0005737//cytoplasm
CL1150.Contig1_All	1031	276	17.7267	270	16.6467	gi|470133840|ref|XP_004302767.1|	348.6	1e-94	PREDICTED: uncharacterized protein LOC101302087 [Fragaria vesca subsp. vesca]	gi|470133839|ref|XM_004302719.1|	527	1e-147	PREDICTED: Fragaria vesca subsp. vesca uncharacterized LOC101302087 (LOC101302087), mRNA	--	--	--	--	--	--	--	--	--	--	--	--	--	--	GO:0009639//response to red or far red light	-	GO:0005634//nucleus
CL1150.Contig2_All	1135	134	7.8178	110	6.1605	gi|470133840|ref|XP_004302767.1|	49.3	8e-91	PREDICTED: uncharacterized protein LOC101302087 [Fragaria vesca subsp. vesca]	gi|470133839|ref|XM_004302719.1|	383	1e-103	PREDICTED: Fragaria vesca subsp. vesca uncharacterized LOC101302087 (LOC101302087), mRNA	--	--	--	--	--	--	--	--	--	--	--	--	--	--	-	-	-
CL1151.Contig1_All	804	30	2.4708	24	1.8975	gi|470133082|ref|XP_004302403.1|	462.2	4e-129	PREDICTED: WD repeat domain phosphoinositide-interacting protein 3-like [Fragaria vesca subsp. vesca]	gi|470133081|ref|XM_004302355.1|	745	0	PREDICTED: Fragaria vesca subsp. vesca WD repeat domain phosphoinositide-interacting protein 3-like (LOC101313227), mRNA	--	--	--	--	--	--	--	--	--	--	--	--	--	--	GO:0006979//response to oxidative stress;GO:0042594//response to starvation;GO:0009414//response to water deprivation;GO:0009651//response to salt stress;GO:0016558//protein import into peroxisome matrix;GO:0044265//cellular macromolecule catabolic process;GO:0006635//fatty acid beta-oxidation;GO:0010150//leaf senescence;GO:0048102//autophagic cell death;GO:0050832//defense response to fungus;GO:…	GO:0005515//protein binding;GO:0080025//phosphatidylinositol-3,5-bisphosphate binding	GO:0005829//cytosol;GO:0031090//organelle membrane;GO:0005634//nucleus
CL1151.Contig2_All	1386	36	1.72	56	2.5683	gi|470138470|ref|XP_004304979.1|	623.2	3e-177	PREDICTED: WD repeat domain phosphoinositide-interacting protein 3-like [Fragaria vesca subsp. vesca]	gi|470138469|ref|XM_004304931.1|	900	0	PREDICTED: Fragaria vesca subsp. vesca WD repeat domain phosphoinositide-interacting protein 3-like (LOC101314973), mRNA	sp|Q9FPQ6|GP1_CHLRE	61.6	1e-09	Vegetative cell wall protein gp1 OS=Chlamydomonas reinhardtii GN=GP1 PE=2 SV=1	--	--	--	--	--	K11323	6e-09	60.5	vcn:VOLCADRAFT_121342	histone arginine demethylase JMJD6 [EC:1.14.11.-]	GO:0006979//response to oxidative stress;GO:0042594//response to starvation;GO:0009414//response to water deprivation;GO:0009651//response to salt stress;GO:0016558//protein import into peroxisome matrix;GO:0044265//cellular macromolecule catabolic process;GO:0006635//fatty acid beta-oxidation;GO:0010150//leaf senescence;GO:0048102//autophagic cell death;GO:0050832//defense response to fungus;GO:…	GO:0005515//protein binding;GO:0080025//phosphatidylinositol-3,5-bisphosphate binding	GO:0005829//cytosol;GO:0031090//organelle membrane;GO:0005634//nucleus
CL1151.Contig3_All	998	3	0.1991	7	0.4459	gi|462400924|gb|EMJ06481.1|	522.3	4e-147	hypothetical protein PRUPE_ppa006580mg [Prunus persica]	gi|470138469|ref|XM_004304931.1|	735	0	PREDICTED: Fragaria vesca subsp. vesca WD repeat domain phosphoinositide-interacting protein 3-like (LOC101314973), mRNA	--	--	--	--	--	--	--	--	--	--	--	--	--	--	GO:0006979//response to oxidative stress;GO:0042594//response to starvation;GO:0009414//response to water deprivation;GO:0009651//response to salt stress;GO:0016558//protein import into peroxisome matrix;GO:0044265//cellular macromolecule catabolic process;GO:0006635//fatty acid beta-oxidation;GO:0010150//leaf senescence;GO:0048102//autophagic cell death;GO:0050832//defense response to fungus;GO:…	GO:0005515//protein binding;GO:0080025//phosphatidylinositol-3,5-bisphosphate binding	GO:0005829//cytosol;GO:0031090//organelle membrane;GO:0005634//nucleus
CL1151.Contig4_All	1123	43	2.5355	46	2.6038	gi|470133082|ref|XP_004302403.1|	536.2	3e-151	PREDICTED: WD repeat domain phosphoinositide-interacting protein 3-like [Fragaria vesca subsp. vesca]	gi|470133081|ref|XM_004302355.1|	955	0	PREDICTED: Fragaria vesca subsp. vesca WD repeat domain phosphoinositide-interacting protein 3-like (LOC101313227), mRNA	--	--	--	--	--	--	--	--	--	--	--	--	--	--	GO:0006979//response to oxidative stress;GO:0042594//response to starvation;GO:0009414//response to water deprivation;GO:0009651//response to salt stress;GO:0016558//protein import into peroxisome matrix;GO:0044265//cellular macromolecule catabolic process;GO:0006635//fatty acid beta-oxidation;GO:0010150//leaf senescence;GO:0048102//autophagic cell death;GO:0050832//defense response to fungus;GO:…	GO:0005515//protein binding;GO:0080025//phosphatidylinositol-3,5-bisphosphate binding	GO:0005829//cytosol;GO:0031090//organelle membrane;GO:0005634//nucleus
CL1151.Contig5_All	1011	7	0.4585	17	1.0689	gi|470133082|ref|XP_004302403.1|	538.9	5e-152	PREDICTED: WD repeat domain phosphoinositide-interacting protein 3-like [Fragaria vesca subsp. vesca]	gi|470133081|ref|XM_004302355.1|	922	0	PREDICTED: Fragaria vesca subsp. vesca WD repeat domain phosphoinositide-interacting protein 3-like (LOC101313227), mRNA	--	--	--	--	--	--	--	--	--	--	--	--	--	--	GO:0006979//response to oxidative stress;GO:0042594//response to starvation;GO:0009414//response to water deprivation;GO:0009651//response to salt stress;GO:0016558//protein import into peroxisome matrix;GO:0044265//cellular macromolecule catabolic process;GO:0006635//fatty acid beta-oxidation;GO:0010150//leaf senescence;GO:0048102//autophagic cell death;GO:0050832//defense response to fungus;GO:…	GO:0005515//protein binding;GO:0080025//phosphatidylinositol-3,5-bisphosphate binding	GO:0005829//cytosol;GO:0031090//organelle membrane;GO:0005634//nucleus
CL1151.Contig6_All	266	25	6.2235	36	8.6029	gi|470138474|ref|XP_004304981.1|	138.3	3e-32	PREDICTED: WD repeat domain phosphoinositide-interacting protein 3-like [Fragaria vesca subsp. vesca]	gi|470138473|ref|XM_004304933.1|	270	7e-70	PREDICTED: Fragaria vesca subsp. vesca WD repeat domain phosphoinositide-interacting protein 3-like (LOC101290791), mRNA	--	--	--	--	--	--	--	--	--	--	--	--	--	--	GO:0042594//response to starvation;GO:0010150//leaf senescence;GO:0006914//autophagy	-	-
CL1151.Contig7_All	1614	749	30.7296	792	31.1921	gi|470108940|ref|XP_004290760.1|	810.1	0	PREDICTED: WD repeat domain phosphoinositide-interacting protein 3-like [Fragaria vesca subsp. vesca]	gi|470108939|ref|XM_004290712.1|	1532	0	PREDICTED: Fragaria vesca subsp. vesca WD repeat domain phosphoinositide-interacting protein 3-like (LOC101298562), mRNA	sp|Q7G6K7|FH3_ORYSJ	46.6	9e-07	Formin-like protein 3 OS=Oryza sativa subsp. japonica GN=FH3 PE=2 SV=2	--	--	--	--	--	--	--	--	--	--	GO:0006979//response to oxidative stress;GO:0042594//response to starvation;GO:0009414//response to water deprivation;GO:0009651//response to salt stress;GO:0016558//protein import into peroxisome matrix;GO:0044265//cellular macromolecule catabolic process;GO:0006635//fatty acid beta-oxidation;GO:0010150//leaf senescence;GO:0048102//autophagic cell death;GO:0050832//defense response to fungus;GO:…	GO:0005515//protein binding;GO:0080025//phosphatidylinositol-3,5-bisphosphate binding	GO:0005829//cytosol;GO:0031090//organelle membrane;GO:0005634//nucleus
CL1152.Contig1_All	4094	10	0.1617	9	0.1397	gi|470127282|ref|XP_004299602.1|	2167.1	0	PREDICTED: protein TPLATE-like [Fragaria vesca subsp. vesca]	gi|470127281|ref|XM_004299554.1|	4787	0	PREDICTED: Fragaria vesca subsp. vesca protein TPLATE-like (LOC101304969), mRNA	sp|F4J8D3|TPLAT_ARATH	1946	0	Protein TPLATE OS=Arabidopsis thaliana GN=TPLATE PE=1 SV=1	--	--	--	--	--	K01115	8e-08	58.5	vcn:VOLCADRAFT_99471	phospholipase D [EC:3.1.4.4]	GO:0009555//pollen development;GO:0048193//Golgi vesicle transport;GO:0030244//cellulose biosynthetic process;GO:0006897//endocytosis	-	GO:0009524//phragmoplast;GO:0009504//cell plate;GO:0009506//plasmodesma;GO:0005886//plasma membrane;GO:0005634//nucleus;GO:0005829//cytosol
CL1152.Contig2_All	4113	24	0.3864	31	0.4791	gi|470127282|ref|XP_004299602.1|	2167.1	0	PREDICTED: protein TPLATE-like [Fragaria vesca subsp. vesca]	gi|470127281|ref|XM_004299554.1|	4787	0	PREDICTED: Fragaria vesca subsp. vesca protein TPLATE-like (LOC101304969), mRNA	sp|F4J8D3|TPLAT_ARATH	1946	0	Protein TPLATE OS=Arabidopsis thaliana GN=TPLATE PE=1 SV=1	--	--	--	--	--	K01115	8e-08	58.5	vcn:VOLCADRAFT_99471	phospholipase D [EC:3.1.4.4]	GO:0009555//pollen development;GO:0048193//Golgi vesicle transport;GO:0030244//cellulose biosynthetic process;GO:0006897//endocytosis	-	GO:0009524//phragmoplast;GO:0009504//cell plate;GO:0009506//plasmodesma;GO:0005886//plasma membrane;GO:0005634//nucleus;GO:0005829//cytosol
CL1152.Contig3_All	4064	59	0.9613	76	1.1887	gi|470127282|ref|XP_004299602.1|	2167.1	0	PREDICTED: protein TPLATE-like [Fragaria vesca subsp. vesca]	gi|470127281|ref|XM_004299554.1|	4787	0	PREDICTED: Fragaria vesca subsp. vesca protein TPLATE-like (LOC101304969), mRNA	sp|F4J8D3|TPLAT_ARATH	1946	0	Protein TPLATE OS=Arabidopsis thaliana GN=TPLATE PE=1 SV=1	--	--	--	--	--	K01115	8e-08	58.5	vcn:VOLCADRAFT_99471	phospholipase D [EC:3.1.4.4]	GO:0009555//pollen development;GO:0048193//Golgi vesicle transport;GO:0030244//cellulose biosynthetic process;GO:0006897//endocytosis	-	GO:0009524//phragmoplast;GO:0009504//cell plate;GO:0009506//plasmodesma;GO:0005886//plasma membrane;GO:0005634//nucleus;GO:0005829//cytosol
CL1152.Contig4_All	4083	11	0.1784	9	0.1401	gi|470127282|ref|XP_004299602.1|	2167.1	0	PREDICTED: protein TPLATE-like [Fragaria vesca subsp. vesca]	gi|470127281|ref|XM_004299554.1|	4787	0	PREDICTED: Fragaria vesca subsp. vesca protein TPLATE-like (LOC101304969), mRNA	sp|F4J8D3|TPLAT_ARATH	1946	0	Protein TPLATE OS=Arabidopsis thaliana GN=TPLATE PE=1 SV=1	--	--	--	--	--	K01115	8e-08	58.5	vcn:VOLCADRAFT_99471	phospholipase D [EC:3.1.4.4]	GO:0009555//pollen development;GO:0048193//Golgi vesicle transport;GO:0030244//cellulose biosynthetic process;GO:0006897//endocytosis	-	GO:0009524//phragmoplast;GO:0009504//cell plate;GO:0009506//plasmodesma;GO:0005886//plasma membrane;GO:0005634//nucleus;GO:0005829//cytosol
CL1153.Contig1_All	514	5	0.6441	2	0.2473	--	--	--	--	--	--	--	--	--	--	--	--	--	--	--	--	--	--	--	--	--	--	-	-	-
CL1153.Contig2_All	798	140	11.6173	204	16.2499	--	--	--	--	--	--	--	--	--	--	--	--	--	--	--	--	--	--	--	--	--	--	-	-	-
CL1154.Contig1_All	721	12	1.1021	16	1.4106	gi|470114399|ref|XP_004293402.1|	344.4	1e-93	PREDICTED: uncharacterized protein LOC101301651 [Fragaria vesca subsp. vesca]	gi|470114398|ref|XM_004293354.1|	299	2e-78	PREDICTED: Fragaria vesca subsp. vesca uncharacterized LOC101301651 (LOC101301651), mRNA	sp|Q9C882|GTL1_ARATH	146	1e-35	Trihelix transcription factor GTL1 OS=Arabidopsis thaliana GN=GTL1 PE=1 SV=2	--	--	--	--	--	--	--	--	--	--	GO:0006355//regulation of transcription, DNA-dependent	-	-
CL1154.Contig2_All	1109	18	1.0748	23	1.3183	gi|470114399|ref|XP_004293402.1|	417.5	1e-115	PREDICTED: uncharacterized protein LOC101301651 [Fragaria vesca subsp. vesca]	gi|470114398|ref|XM_004293354.1|	353	3e-94	PREDICTED: Fragaria vesca subsp. vesca uncharacterized LOC101301651 (LOC101301651), mRNA	sp|Q9C882|GTL1_ARATH	164	7e-41	Trihelix transcription factor GTL1 OS=Arabidopsis thaliana GN=GTL1 PE=1 SV=2	--	--	--	--	--	--	--	--	--	--	-	-	-
CL1155.Contig1_All	382	40	6.9339	42	6.9889	gi|470118845|ref|XP_004295532.1|	260.8	4e-69	PREDICTED: pre-mRNA-splicing factor ATP-dependent RNA helicase PRP16-like [Fragaria vesca subsp. vesca]	gi|470118844|ref|XM_004295484.1|	541	1e-151	PREDICTED: Fragaria vesca subsp. vesca pre-mRNA-splicing factor ATP-dependent RNA helicase PRP16-like (LOC101292001), mRNA	sp|Q38953|DHX8_ARATH	97.8	2e-21	Probable pre-mRNA-splicing factor ATP-dependent RNA helicase OS=Arabidopsis thaliana GN=At3g26560 PE=1 SV=2	YKR086w	135	2e-32	COG1643	HrpA-like helicases	K12815	5e-66	246	gmx:100817761	pre-mRNA-splicing factor ATP-dependent RNA helicase PRP16 [EC:3.6.4.13]	GO:0009793//embryo development ending in seed dormancy	GO:0003724//RNA helicase activity;GO:0008026//ATP-dependent helicase activity;GO:0003676//nucleic acid binding;GO:0005524//ATP binding	GO:0005634//nucleus
CL1155.Contig2_All	327	35	7.0876	23	4.471	gi|470149058|ref|XP_004310060.1|	198.7	2e-50	PREDICTED: pre-mRNA-splicing factor ATP-dependent RNA helicase PRP16-like [Fragaria vesca subsp. vesca]	gi|470118844|ref|XM_004295484.1|	426	1e-117	PREDICTED: Fragaria vesca subsp. vesca pre-mRNA-splicing factor ATP-dependent RNA helicase PRP16-like (LOC101292001), mRNA	sp|Q38953|DHX8_ARATH	146	3e-36	Probable pre-mRNA-splicing factor ATP-dependent RNA helicase OS=Arabidopsis thaliana GN=At3g26560 PE=1 SV=2	SPBC1711.17	162	1e-40	COG1643	HrpA-like helicases	K12815	4e-51	197	rcu:RCOM_0298500	pre-mRNA-splicing factor ATP-dependent RNA helicase PRP16 [EC:3.6.4.13]	GO:0009793//embryo development ending in seed dormancy	GO:0003724//RNA helicase activity;GO:0008026//ATP-dependent helicase activity;GO:0003676//nucleic acid binding;GO:0005524//ATP binding	GO:0005634//nucleus
CL1155.Contig3_All	874	83	6.2885	96	6.982	gi|470118845|ref|XP_004295532.1|	554.7	7e-157	PREDICTED: pre-mRNA-splicing factor ATP-dependent RNA helicase PRP16-like [Fragaria vesca subsp. vesca]	gi|470118844|ref|XM_004295484.1|	1356	0	PREDICTED: Fragaria vesca subsp. vesca pre-mRNA-splicing factor ATP-dependent RNA helicase PRP16-like (LOC101292001), mRNA	sp|Q38953|DHX8_ARATH	341	3e-94	Probable pre-mRNA-splicing factor ATP-dependent RNA helicase OS=Arabidopsis thaliana GN=At3g26560 PE=1 SV=2	SPAC10F6.02c_2	334	1e-91	COG1643	HrpA-like helicases	K12815	3e-151	532	rcu:RCOM_0298500	pre-mRNA-splicing factor ATP-dependent RNA helicase PRP16 [EC:3.6.4.13]	GO:0009793//embryo development ending in seed dormancy	GO:0003724//RNA helicase activity;GO:0008026//ATP-dependent helicase activity;GO:0003676//nucleic acid binding;GO:0005524//ATP binding	GO:0005634//nucleus
CL1155.Contig4_All	431	45	6.9137	52	7.6692	gi|470118845|ref|XP_004295532.1|	215.7	1e-55	PREDICTED: pre-mRNA-splicing factor ATP-dependent RNA helicase PRP16-like [Fragaria vesca subsp. vesca]	gi|470118844|ref|XM_004295484.1|	432	1e-118	PREDICTED: Fragaria vesca subsp. vesca pre-mRNA-splicing factor ATP-dependent RNA helicase PRP16-like (LOC101292001), mRNA	sp|Q38953|DHX8_ARATH	65.9	9e-12	Probable pre-mRNA-splicing factor ATP-dependent RNA helicase OS=Arabidopsis thaliana GN=At3g26560 PE=1 SV=2	YKR086w	69.7	2e-12	COG1643	HrpA-like helicases	K12815	9e-53	203	gmx:100817761	pre-mRNA-splicing factor ATP-dependent RNA helicase PRP16 [EC:3.6.4.13]	-	GO:0003676//nucleic acid binding;GO:0005524//ATP binding;GO:0008026//ATP-dependent helicase activity	-
CL1155.Contig5_All	3649	165	2.9943	167	2.9091	gi|470149058|ref|XP_004310060.1|	72	8e-11	PREDICTED: pre-mRNA-splicing factor ATP-dependent RNA helicase PRP16-like [Fragaria vesca subsp. vesca]	gi|470149057|ref|XM_004310012.1|	3987	0	PREDICTED: Fragaria vesca subsp. vesca pre-mRNA-splicing factor ATP-dependent RNA helicase PRP16-like (LOC101304062), mRNA	sp|Q38953|DHX8_ARATH	750	0	Probable pre-mRNA-splicing factor ATP-dependent RNA helicase OS=Arabidopsis thaliana GN=At3g26560 PE=1 SV=2	YKR086w	726	0	COG1643	HrpA-like helicases	K12815	0	1791	gmx:100804199	pre-mRNA-splicing factor ATP-dependent RNA helicase PRP16 [EC:3.6.4.13]	GO:0009793//embryo development ending in seed dormancy	GO:0003724//RNA helicase activity;GO:0008026//ATP-dependent helicase activity;GO:0003676//nucleic acid binding;GO:0005524//ATP binding	GO:0005634//nucleus
CL1155.Contig6_All	4335	590	9.0124	511	7.493	gi|470149058|ref|XP_004310060.1|	2468.7	0	PREDICTED: pre-mRNA-splicing factor ATP-dependent RNA helicase PRP16-like [Fragaria vesca subsp. vesca]	gi|470149057|ref|XM_004310012.1|	5533	0	PREDICTED: Fragaria vesca subsp. vesca pre-mRNA-splicing factor ATP-dependent RNA helicase PRP16-like (LOC101304062), mRNA	sp|Q38953|DHX8_ARATH	761	0	Probable pre-mRNA-splicing factor ATP-dependent RNA helicase OS=Arabidopsis thaliana GN=At3g26560 PE=1 SV=2	YKR086w	726	0	COG1643	HrpA-like helicases	K12815	0	2083	gmx:100804199	pre-mRNA-splicing factor ATP-dependent RNA helicase PRP16 [EC:3.6.4.13]	GO:0009793//embryo development ending in seed dormancy	GO:0003724//RNA helicase activity;GO:0008026//ATP-dependent helicase activity;GO:0003676//nucleic acid binding;GO:0005524//ATP binding	GO:0005634//nucleus
CL1156.Contig1_All	328	9	1.817	16	3.1008	--	--	--	--	--	--	--	--	--	--	--	--	--	--	--	--	--	--	--	--	--	--	-	-	-
CL1156.Contig2_All	638	17	1.7644	22	2.1919	--	--	--	--	--	--	--	--	--	--	--	--	--	--	--	--	--	--	--	--	--	--	-	-	-
CL1156.Contig3_All	655	20	2.0219	11	1.0675	--	--	--	--	--	--	--	--	--	--	--	--	--	--	--	--	--	--	--	--	--	--	-	-	-
CL1157.Contig1_All	613	43	4.645	32	3.3183	--	--	--	--	--	--	--	--	--	--	--	--	--	--	--	--	--	--	--	--	--	--	-	-	-
CL1157.Contig2_All	337	14	2.7509	18	3.3952	--	--	--	--	--	--	--	--	--	--	--	--	--	--	--	--	--	--	--	--	--	--	-	-	-
CL1157.Contig3_All	540	18	2.2073	16	1.8834	--	--	--	--	--	--	--	--	--	--	--	--	--	--	--	--	--	--	--	--	--	--	-	-	-
CL1158.Contig1_All	3074	1214	26.1513	1189	24.5867	gi|470111163|ref|XP_004291819.1|	1534.2	0	PREDICTED: uncharacterized TPR repeat-containing protein At1g05150-like [Fragaria vesca subsp. vesca]	gi|470111162|ref|XM_004291771.1|	3295	0	PREDICTED: Fragaria vesca subsp. vesca uncharacterized LOC101306494 (LOC101306494), mRNA	sp|O23052|Y1515_ARATH	1323	0	Uncharacterized TPR repeat-containing protein At1g05150 OS=Arabidopsis thaliana GN=At1g05150 PE=1 SV=1	MA1613	90.5	2e-17	COG0457	FOG: TPR repeat	K09667	5e-15	82	aly:ARALYDRAFT_896453	polypeptide N-acetylglucosaminyltransferase [EC:2.4.1.-]	GO:0009086//methionine biosynthetic process;GO:0000394//RNA splicing, via endonucleolytic cleavage and ligation;GO:0007020//microtubule nucleation	GO:0008270//zinc ion binding;GO:0005509//calcium ion binding;GO:0016757//transferase activity, transferring glycosyl groups	GO:0009506//plasmodesma;GO:0005768//endosome;GO:0005802//trans-Golgi network;GO:0005794//Golgi apparatus;GO:0005634//nucleus;GO:0005886//plasma membrane
CL1159.Contig1_All	2489	30	0.7981	34	0.8683	gi|470122336|ref|XP_004297199.1|	854.7	0	PREDICTED: uncharacterized protein LOC101299287 [Fragaria vesca subsp. vesca]	gi|470122335|ref|XM_004297151.1|	682	0	PREDICTED: Fragaria vesca subsp. vesca uncharacterized LOC101299287 (LOC101299287), mRNA	--	--	--	--	--	--	--	--	--	--	--	--	--	--	-	-	-
CL1159.Contig2_All	2534	31	0.8101	37	0.9281	gi|470122336|ref|XP_004297199.1|	854.7	0	PREDICTED: uncharacterized protein LOC101299287 [Fragaria vesca subsp. vesca]	gi|470122335|ref|XM_004297151.1|	682	0	PREDICTED: Fragaria vesca subsp. vesca uncharacterized LOC101299287 (LOC101299287), mRNA	--	--	--	--	--	--	--	--	--	--	--	--	--	--	-	-	-
CL116.Contig1_All	1432	31	1.4335	41	1.82	gi|470116074|ref|XP_004294211.1|	572	8e-162	PREDICTED: F-box/kelch-repeat protein At3g06240-like [Fragaria vesca subsp. vesca]	gi|470116073|ref|XM_004294163.1|	1009	0	PREDICTED: Fragaria vesca subsp. vesca F-box/kelch-repeat protein At3g06240-like (LOC101305248), mRNA	sp|Q8GXC7|FBK50_ARATH	176	2e-44	F-box/kelch-repeat protein At3g06240 OS=Arabidopsis thaliana GN=At3g06240 PE=2 SV=1	--	--	--	--	--	--	--	--	--	--	-	-	-
CL116.Contig2_All	1524	14	0.6083	23	0.9593	gi|470116074|ref|XP_004294211.1|	572	9e-162	PREDICTED: F-box/kelch-repeat protein At3g06240-like [Fragaria vesca subsp. vesca]	gi|470116073|ref|XM_004294163.1|	1009	0	PREDICTED: Fragaria vesca subsp. vesca F-box/kelch-repeat protein At3g06240-like (LOC101305248), mRNA	sp|Q8GXC7|FBK50_ARATH	176	2e-44	F-box/kelch-repeat protein At3g06240 OS=Arabidopsis thaliana GN=At3g06240 PE=2 SV=1	--	--	--	--	--	--	--	--	--	--	-	-	-
CL1160.Contig1_All	888	34	2.5354	36	2.577	--	--	--	--	--	--	--	--	--	--	--	--	--	--	--	--	--	--	--	--	--	--	-	-	-
CL1160.Contig2_All	1044	37	2.3468	43	2.6181	--	--	--	--	--	--	--	--	--	--	--	--	--	--	--	--	--	--	--	--	--	--	-	-	-
CL1160.Contig3_All	1156	63	3.6088	53	2.9143	--	--	--	--	--	--	--	--	--	--	--	--	--	--	--	--	--	--	--	--	--	--	-	-	-
CL1160.Contig4_All	1020	16	1.0387	12	0.7478	--	--	--	--	--	--	--	--	--	--	--	--	--	--	--	--	--	--	--	--	--	--	-	-	-
CL1160.Contig5_All	1063	170	10.59	142	8.4914	--	--	--	--	--	--	--	--	--	--	--	--	--	--	--	--	--	--	--	--	--	--	-	-	-
CL1160.Contig6_All	979	87	5.8846	60	3.8957	--	--	--	--	--	--	--	--	--	--	--	--	--	--	--	--	--	--	--	--	--	--	-	-	-
CL1161.Contig1_All	756	65	5.6934	80	6.7265	--	--	--	--	--	--	--	--	--	--	--	--	--	--	--	--	--	--	--	--	--	--	-	-	-
CL1162.Contig1_All	741	56	5.0044	49	4.2034	gi|470141495|ref|XP_004306466.1|	175.3	9e-43	PREDICTED: uncharacterized protein LOC101300478 [Fragaria vesca subsp. vesca]	--	--	--	--	--	--	--	--	--	--	--	--	--	--	--	--	--	--	-	-	-
CL1162.Contig2_All	813	5	0.4072	4	0.3127	gi|470141495|ref|XP_004306466.1|	189.5	5e-47	PREDICTED: uncharacterized protein LOC101300478 [Fragaria vesca subsp. vesca]	gi|151559131|dbj|AP006488.2|	61.9	1e-06	Cyanidioschyzon merolae strain 10D DNA, chromosome 6, complete genome	sp|Q5W6B9|HAP2A_ORYSJ	51.6	5e-07	Protein HAPLESS 2-A OS=Oryza sativa subsp. japonica GN=HAP2A PE=2 SV=1	PA1297	52.8	7e-07	COG1230	Co/Zn/Cd efflux system component	K03189	1e-06	51.6	vvi:100243473	urease accessory protein	-	-	-
CL1162.Contig3_All	262	0	0	8	1.9409	gi|470141495|ref|XP_004306466.1|	80.1	1e-14	PREDICTED: uncharacterized protein LOC101300478 [Fragaria vesca subsp. vesca]	--	--	--	--	--	--	--	--	--	--	--	--	--	--	--	--	--	--	-	-	-
CL1163.Contig1_All	2007	43	1.4187	62	1.9637	gi|470141810|ref|XP_004306621.1|	949.5	0	PREDICTED: heterogeneous nuclear ribonucleoprotein Q-like [Fragaria vesca subsp. vesca]	gi|470141809|ref|XM_004306573.1|	2405	0	PREDICTED: Fragaria vesca subsp. vesca heterogeneous nuclear ribonucleoprotein Q-like (LOC101297952), mRNA	sp|Q05196|PABP5_ARATH	96.3	6e-20	Polyadenylate-binding protein 5 OS=Arabidopsis thaliana GN=PAB5 PE=1 SV=3	SPAC140.02	87	1e-16	COG0724	RNA-binding proteins (RRM domain)	K14411	1e-20	100	bdi:100845489	RNA-binding protein Musashi	GO:0010048//vernalization response;GO:0016558//protein import into peroxisome matrix;GO:0048573//photoperiodism, flowering;GO:0006635//fatty acid beta-oxidation	GO:0003723//RNA binding;GO:0000166//nucleotide binding	GO:0005829//cytosol;GO:0005634//nucleus
CL1163.Contig2_All	2862	238	5.5066	253	5.6192	gi|470141810|ref|XP_004306621.1|	949.5	0	PREDICTED: heterogeneous nuclear ribonucleoprotein Q-like [Fragaria vesca subsp. vesca]	gi|470141809|ref|XM_004306573.1|	2381	0	PREDICTED: Fragaria vesca subsp. vesca heterogeneous nuclear ribonucleoprotein Q-like (LOC101297952), mRNA	sp|Q05196|PABP5_ARATH	96.3	9e-20	Polyadenylate-binding protein 5 OS=Arabidopsis thaliana GN=PAB5 PE=1 SV=3	SPAC140.02	84.7	8e-16	COG0724	RNA-binding proteins (RRM domain)	K14411	2e-20	100	bdi:100845489	RNA-binding protein Musashi	GO:0010048//vernalization response;GO:0016558//protein import into peroxisome matrix;GO:0048573//photoperiodism, flowering;GO:0006635//fatty acid beta-oxidation	GO:0003723//RNA binding;GO:0000166//nucleotide binding	GO:0005829//cytosol;GO:0005634//nucleus
CL1163.Contig3_All	2065	112	3.5915	89	2.7396	gi|470141810|ref|XP_004306621.1|	949.5	0	PREDICTED: heterogeneous nuclear ribonucleoprotein Q-like [Fragaria vesca subsp. vesca]	gi|470141809|ref|XM_004306573.1|	2373	0	PREDICTED: Fragaria vesca subsp. vesca heterogeneous nuclear ribonucleoprotein Q-like (LOC101297952), mRNA	sp|Q05196|PABP5_ARATH	96.3	6e-20	Polyadenylate-binding protein 5 OS=Arabidopsis thaliana GN=PAB5 PE=1 SV=3	SPAC140.02	84.7	5e-16	COG0724	RNA-binding proteins (RRM domain)	K14411	1e-20	100	bdi:100845489	RNA-binding protein Musashi	GO:0010048//vernalization response;GO:0016558//protein import into peroxisome matrix;GO:0048573//photoperiodism, flowering;GO:0006635//fatty acid beta-oxidation	GO:0003723//RNA binding;GO:0000166//nucleotide binding	GO:0005829//cytosol;GO:0005634//nucleus
CL1164.Contig1_All	938	24	1.6943	19	1.2876	gi|470109072|ref|XP_004290826.1|	263.1	4e-69	PREDICTED: small ribosomal subunit protein S13, mitochondrial-like [Fragaria vesca subsp. vesca]	gi|470109071|ref|XM_004290778.1|	652	0	PREDICTED: Fragaria vesca subsp. vesca small ribosomal subunit protein S13, mitochondrial-like (LOC101292760), mRNA	sp|Q8LPW2|RT13_SOYBN	149	2e-36	Small ribosomal subunit protein S13, mitochondrial OS=Glycine max GN=RSP13 PE=3 SV=1	Cgl0546	100	3e-21	COG0099	Ribosomal protein S13	K02952	1e-35	148	mtr:MTR_4g081120	small subunit ribosomal protein S13	GO:0009773//photosynthetic electron transport in photosystem I;GO:0006354//DNA-dependent transcription, elongation;GO:0019288//isopentenyl diphosphate biosynthetic process, mevalonate-independent pathway;GO:0035304//regulation of protein dephosphorylation	GO:0003676//nucleic acid binding	GO:0005840//ribosome;GO:0009941//chloroplast envelope;GO:0009570//chloroplast stroma
CL1164.Contig2_All	961	24	1.6537	13	0.8599	gi|470109072|ref|XP_004290826.1|	263.1	5e-69	PREDICTED: small ribosomal subunit protein S13, mitochondrial-like [Fragaria vesca subsp. vesca]	gi|470109071|ref|XM_004290778.1|	660	0	PREDICTED: Fragaria vesca subsp. vesca small ribosomal subunit protein S13, mitochondrial-like (LOC101292760), mRNA	sp|Q8LPW2|RT13_SOYBN	149	2e-36	Small ribosomal subunit protein S13, mitochondrial OS=Glycine max GN=RSP13 PE=3 SV=1	Cgl0546	100	3e-21	COG0099	Ribosomal protein S13	K02952	1e-35	148	mtr:MTR_4g081120	small subunit ribosomal protein S13	GO:0009773//photosynthetic electron transport in photosystem I;GO:0006354//DNA-dependent transcription, elongation;GO:0019288//isopentenyl diphosphate biosynthetic process, mevalonate-independent pathway;GO:0035304//regulation of protein dephosphorylation	GO:0003676//nucleic acid binding	GO:0005840//ribosome;GO:0009941//chloroplast envelope;GO:0009570//chloroplast stroma
CL1165.Contig1_All	1590	115	4.7894	122	4.8774	gi|470104330|ref|XP_004288560.1|	769.6	0	PREDICTED: DNA topoisomerase 6 subunit A-like isoform 1 [Fragaria vesca subsp. vesca] >gi|470104332|ref|XP_004288561.1| PREDICTED: DNA topoisomerase 6 subunit A-like isoform 2 [Fragaria vesca subsp. vesca] >gi|470104334|ref|XP_004288562.1| PREDICTED: DNA topoisomerase 6 subunit A-like isoform 3 [Fragaria vesca subsp. vesca]	gi|470104333|ref|XM_004288514.1|	1273	0	PREDICTED: Fragaria vesca subsp. vesca DNA topoisomerase 6 subunit A-like, transcript variant 3 (LOC101313060), mRNA	sp|Q9LZ03|TOP6A_ARATH	691	0	DNA topoisomerase 6 subunit A OS=Arabidopsis thaliana GN=TOP6A PE=1 SV=1	APE0703	218	2e-56	COG1697	DNA topoisomerase VI, subunit A	K10878	0	698	gmx:100778158	meiotic recombination protein SPO11	GO:0009957//epidermal cell fate specification;GO:0006265//DNA topological change	GO:0042802//identical protein binding;GO:0005524//ATP binding;GO:0003918//DNA topoisomerase (ATP-hydrolyzing) activity	GO:0009536//plastid;GO:0005694//chromosome;GO:0005634//nucleus
CL1165.Contig2_All	1831	89	3.2187	85	2.9509	gi|470104330|ref|XP_004288560.1|	766.5	0	PREDICTED: DNA topoisomerase 6 subunit A-like isoform 1 [Fragaria vesca subsp. vesca] >gi|470104332|ref|XP_004288561.1| PREDICTED: DNA topoisomerase 6 subunit A-like isoform 2 [Fragaria vesca subsp. vesca] >gi|470104334|ref|XP_004288562.1| PREDICTED: DNA topoisomerase 6 subunit A-like isoform 3 [Fragaria vesca subsp. vesca]	gi|470104333|ref|XM_004288514.1|	1261	0	PREDICTED: Fragaria vesca subsp. vesca DNA topoisomerase 6 subunit A-like, transcript variant 3 (LOC101313060), mRNA	sp|Q9LZ03|TOP6A_ARATH	691	0	DNA topoisomerase 6 subunit A OS=Arabidopsis thaliana GN=TOP6A PE=1 SV=1	APE0703	218	3e-56	COG1697	DNA topoisomerase VI, subunit A	K10878	0	698	gmx:100778158	meiotic recombination protein SPO11	GO:0009957//epidermal cell fate specification;GO:0006265//DNA topological change	GO:0042802//identical protein binding;GO:0005524//ATP binding;GO:0003918//DNA topoisomerase (ATP-hydrolyzing) activity	GO:0009536//plastid;GO:0005694//chromosome;GO:0005634//nucleus
CL1165.Contig3_All	1722	97	3.7301	78	2.8793	gi|470104330|ref|XP_004288560.1|	769.6	0	PREDICTED: DNA topoisomerase 6 subunit A-like isoform 1 [Fragaria vesca subsp. vesca] >gi|470104332|ref|XP_004288561.1| PREDICTED: DNA topoisomerase 6 subunit A-like isoform 2 [Fragaria vesca subsp. vesca] >gi|470104334|ref|XP_004288562.1| PREDICTED: DNA topoisomerase 6 subunit A-like isoform 3 [Fragaria vesca subsp. vesca]	gi|470104333|ref|XM_004288514.1|	1269	0	PREDICTED: Fragaria vesca subsp. vesca DNA topoisomerase 6 subunit A-like, transcript variant 3 (LOC101313060), mRNA	sp|Q9LZ03|TOP6A_ARATH	691	0	DNA topoisomerase 6 subunit A OS=Arabidopsis thaliana GN=TOP6A PE=1 SV=1	APE0703	218	3e-56	COG1697	DNA topoisomerase VI, subunit A	K10878	0	698	gmx:100778158	meiotic recombination protein SPO11	GO:0009957//epidermal cell fate specification;GO:0006265//DNA topological change	GO:0042802//identical protein binding;GO:0005524//ATP binding;GO:0003918//DNA topoisomerase (ATP-hydrolyzing) activity	GO:0009536//plastid;GO:0005694//chromosome;GO:0005634//nucleus
CL1166.Contig1_All	262	41	10.3624	41	9.9473	gi|462422419|gb|EMJ26682.1|	183.3	9e-46	hypothetical protein PRUPE_ppa000107mg [Prunus persica]	gi|470121197|ref|XM_004296618.1|	424	1e-116	PREDICTED: Fragaria vesca subsp. vesca uncharacterized LOC101300998 (LOC101300998), mRNA	--	--	--	--	--	--	--	--	--	--	--	--	--	--	-	-	GO:0005634//nucleus;GO:0005886//plasma membrane
CL1166.Contig2_All	6185	3865	41.3798	3114	32.0038	gi|470108652|ref|XP_004290626.1|	2939.8	0	PREDICTED: uncharacterized protein LOC101305028 [Fragaria vesca subsp. vesca]	gi|470108651|ref|XM_004290578.1|	6581	0	PREDICTED: Fragaria vesca subsp. vesca uncharacterized LOC101305028 (LOC101305028), mRNA	sp|A4GSN8|NUA_ARATH	129	2e-29	Nuclear-pore anchor OS=Arabidopsis thaliana GN=NUA PE=1 SV=1	PAB2109	117	2e-25	COG1196	Chromosome segregation ATPases	K09291	1e-30	135	rcu:RCOM_1128370	nucleoprotein TPR	GO:0010363//regulation of plant-type hypersensitive response;GO:0009963//positive regulation of flavonoid biosynthetic process;GO:0006612//protein targeting to membrane	-	GO:0005886//plasma membrane
CL1167.Contig1_All	2143	65	2.0085	61	1.8094	gi|470127869|ref|XP_004299881.1|	1168.3	0	PREDICTED: threonylcarbamoyladenosine tRNA methylthiotransferase-like [Fragaria vesca subsp. vesca]	gi|470127868|ref|XM_004299833.1|	2557	0	PREDICTED: Fragaria vesca subsp. vesca threonylcarbamoyladenosine tRNA methylthiotransferase-like (LOC101293001), mRNA	sp|Q2R1U4|CK5P1_ORYSJ	122	6e-28	CDK5RAP1-like protein OS=Oryza sativa subsp. japonica GN=Os11g0592800 PE=2 SV=1	PH1875	282	2e-75	COG0621	2-methylthioadenine synthetase	K15865	0	990	rcu:RCOM_1333590	CDK5 regulatory subunit-associated protein 1-like 1	GO:0009451//RNA modification;GO:0055114//oxidation-reduction process	GO:0016740//transferase activity;GO:0051539//4 iron, 4 sulfur cluster binding;GO:0032440//2-alkenal reductase [NAD(P)] activity	GO:0016020//membrane;GO:0005783//endoplasmic reticulum
CL1167.Contig2_All	2037	8	0.2601	11	0.3433	gi|470127869|ref|XP_004299881.1|	1114.8	0	PREDICTED: threonylcarbamoyladenosine tRNA methylthiotransferase-like [Fragaria vesca subsp. vesca]	gi|470127868|ref|XM_004299833.1|	2131	0	PREDICTED: Fragaria vesca subsp. vesca threonylcarbamoyladenosine tRNA methylthiotransferase-like (LOC101293001), mRNA	sp|Q8H0V1|CK5P1_ARATH	124	3e-28	CDK5RAP1-like protein OS=Arabidopsis thaliana GN=At4g36390 PE=2 SV=1	PH1875	282	2e-75	COG0621	2-methylthioadenine synthetase	K15865	0	957	rcu:RCOM_1333590	CDK5 regulatory subunit-associated protein 1-like 1	GO:0009451//RNA modification;GO:0055114//oxidation-reduction process	GO:0016740//transferase activity;GO:0051539//4 iron, 4 sulfur cluster binding;GO:0032440//2-alkenal reductase [NAD(P)] activity	GO:0016020//membrane;GO:0005783//endoplasmic reticulum
CL1167.Contig3_All	2020	8	0.2623	4	0.1259	gi|470127869|ref|XP_004299881.1|	1091.3	0	PREDICTED: threonylcarbamoyladenosine tRNA methylthiotransferase-like [Fragaria vesca subsp. vesca]	gi|470127868|ref|XM_004299833.1|	2131	0	PREDICTED: Fragaria vesca subsp. vesca threonylcarbamoyladenosine tRNA methylthiotransferase-like (LOC101293001), mRNA	sp|Q2R1U4|CK5P1_ORYSJ	122	6e-28	CDK5RAP1-like protein OS=Oryza sativa subsp. japonica GN=Os11g0592800 PE=2 SV=1	PH1875	282	2e-75	COG0621	2-methylthioadenine synthetase	K15865	0	933	rcu:RCOM_1333590	CDK5 regulatory subunit-associated protein 1-like 1	GO:0009451//RNA modification;GO:0055114//oxidation-reduction process	GO:0016740//transferase activity;GO:0051539//4 iron, 4 sulfur cluster binding;GO:0032440//2-alkenal reductase [NAD(P)] activity	GO:0016020//membrane;GO:0005783//endoplasmic reticulum
CL1168.Contig1_All	552	14	1.6795	19	2.1879	--	--	--	--	gi|470101482|ref|XM_004287154.1|	73.8	2e-10	PREDICTED: Fragaria vesca subsp. vesca ubiquitin-conjugating enzyme E2 22-like (LOC101310053), mRNA	--	--	--	--	--	--	--	--	--	--	--	--	--	--	-	-	-
CL1168.Contig2_All	1159	287	16.3975	285	15.6309	gi|470101483|ref|XP_004287202.1|	261.5	1e-68	PREDICTED: ubiquitin-conjugating enzyme E2 22-like [Fragaria vesca subsp. vesca]	gi|470101482|ref|XM_004287154.1|	527	1e-147	PREDICTED: Fragaria vesca subsp. vesca ubiquitin-conjugating enzyme E2 22-like (LOC101310053), mRNA	sp|Q9FF66|UBC22_ARATH	167	1e-41	Ubiquitin-conjugating enzyme E2 22 OS=Arabidopsis thaliana GN=UBC22 PE=1 SV=1	--	--	--	--	--	K10583	4e-53	206	rcu:RCOM_1272580	ubiquitin-conjugating enzyme E2 S [EC:6.3.2.19]	GO:0006511//ubiquitin-dependent protein catabolic process	GO:0004842//ubiquitin-protein ligase activity	-
CL1169.Contig1_All	1038	28	1.7862	31	1.8984	gi|462417040|gb|EMJ21777.1|	56.6	8e-07	hypothetical protein PRUPE_ppa000113mg [Prunus persica]	gi|470147062|ref|XM_004309088.1|	89.7	5e-15	PREDICTED: Fragaria vesca subsp. vesca uncharacterized LOC101291294 (LOC101291294), mRNA	--	--	--	--	--	--	--	--	--	--	--	--	--	--	-	-	-
CL1169.Contig2_All	5196	51	0.6499	49	0.5994	gi|462417040|gb|EMJ21777.1|	1946	0	hypothetical protein PRUPE_ppa000113mg [Prunus persica]	gi|470147062|ref|XM_004309088.1|	2799	0	PREDICTED: Fragaria vesca subsp. vesca uncharacterized LOC101291294 (LOC101291294), mRNA	sp|Q9FPQ6|GP1_CHLRE	95.1	4e-19	Vegetative cell wall protein gp1 OS=Chlamydomonas reinhardtii GN=GP1 PE=2 SV=1	XF0818	61.2	2e-08	COG2730	Endoglucanase	K15601	0	716	vvi:100261347	lysine-specific demethylase 3 [EC:1.14.11.-]	-	GO:0046872//metal ion binding	-
CL1169.Contig3_All	5605	85	1.0042	96	1.0887	gi|462417040|gb|EMJ21777.1|	1785.4	0	hypothetical protein PRUPE_ppa000113mg [Prunus persica]	gi|470147062|ref|XM_004309088.1|	2835	0	PREDICTED: Fragaria vesca subsp. vesca uncharacterized LOC101291294 (LOC101291294), mRNA	sp|Q9FPQ6|GP1_CHLRE	95.9	2e-19	Vegetative cell wall protein gp1 OS=Chlamydomonas reinhardtii GN=GP1 PE=2 SV=1	XF0818	61.2	2e-08	COG2730	Endoglucanase	K15601	0	720	vvi:100261347	lysine-specific demethylase 3 [EC:1.14.11.-]	-	GO:0046872//metal ion binding	-
CL117.Contig1_All	1634	22	0.8916	31	1.206	gi|470139533|ref|XP_004305502.1|	477.6	2e-133	PREDICTED: uncharacterized protein LOC101293915 [Fragaria vesca subsp. vesca]	gi|470139532|ref|XM_004305454.1|	987	0	PREDICTED: Fragaria vesca subsp. vesca uncharacterized LOC101293915 (LOC101293915), mRNA	--	--	--	--	--	--	--	--	--	--	--	--	--	--	GO:0016310//phosphorylation	GO:0016301//kinase activity;GO:0000166//nucleotide binding	GO:0005634//nucleus
CL117.Contig2_All	1306	27	1.369	42	2.0442	gi|470139533|ref|XP_004305502.1|	477.2	2e-133	PREDICTED: uncharacterized protein LOC101293915 [Fragaria vesca subsp. vesca]	gi|470139532|ref|XM_004305454.1|	987	0	PREDICTED: Fragaria vesca subsp. vesca uncharacterized LOC101293915 (LOC101293915), mRNA	--	--	--	--	--	--	--	--	--	--	--	--	--	--	-	-	GO:0005634//nucleus
CL117.Contig3_All	1344	20	0.9854	30	1.4189	gi|470139533|ref|XP_004305502.1|	466.1	6e-130	PREDICTED: uncharacterized protein LOC101293915 [Fragaria vesca subsp. vesca]	gi|470139532|ref|XM_004305454.1|	987	0	PREDICTED: Fragaria vesca subsp. vesca uncharacterized LOC101293915 (LOC101293915), mRNA	--	--	--	--	--	--	--	--	--	--	--	--	--	--	-	-	-
CL117.Contig4_All	222	10	2.9828	11	3.1496	gi|470134938|ref|XP_004303293.1|	105.5	2e-22	PREDICTED: mitogen-activated protein kinase kinase kinase 12-like [Fragaria vesca subsp. vesca]	gi|470134937|ref|XM_004303245.1|	115	2e-23	PREDICTED: Fragaria vesca subsp. vesca mitogen-activated protein kinase kinase kinase 12-like (LOC101293020), mRNA	--	--	--	--	--	--	--	--	--	--	--	--	--	--	GO:0016310//phosphorylation	GO:0016301//kinase activity;GO:0000166//nucleotide binding	-
CL117.Contig5_All	2093	38	1.2022	53	1.6096	gi|470139533|ref|XP_004305502.1|	477.6	3e-133	PREDICTED: uncharacterized protein LOC101293915 [Fragaria vesca subsp. vesca]	gi|470139532|ref|XM_004305454.1|	987	0	PREDICTED: Fragaria vesca subsp. vesca uncharacterized LOC101293915 (LOC101293915), mRNA	--	--	--	--	--	--	--	--	--	--	--	--	--	--	GO:0006468//protein phosphorylation	GO:0004672//protein kinase activity;GO:0005524//ATP binding	GO:0009507//chloroplast
CL117.Contig6_All	1466	47	2.123	49	2.1246	gi|470139533|ref|XP_004305502.1|	477.6	2e-133	PREDICTED: uncharacterized protein LOC101293915 [Fragaria vesca subsp. vesca]	gi|470139532|ref|XM_004305454.1|	987	0	PREDICTED: Fragaria vesca subsp. vesca uncharacterized LOC101293915 (LOC101293915), mRNA	--	--	--	--	--	--	--	--	--	--	--	--	--	--	-	-	GO:0005634//nucleus
[truncated: 41,348 more rows]
